# Supplementary material for: Substrate-interacting pore loops of two ATPase subunits determine the degradation efficiency of the 26S proteasome
Source: Nat Commun. 2026 Mar 24;17:4473. doi: 10.1038/s41467-026-70426-y (PMC13186983; doi:10.1038/s41467-026-70426-y)
Supplement: Supplementary file 3 — Supplementary Data 1 [file 41467_2026_70426_MOESM3_ESM.xlsx]

## Sheet: Sheet1
Plasmid	Phenotype	Source	Sequence
pAM371	pCOLADuet-1 FLAG-Rpt1-Y283A, Rpt2, His6-Rpt3, Rpt5, Rpt6, Rpt4	This study	cttcccatacaatcgatagattgtcgcacctgattgcccgacattatcgcgagcccatttatacccatataaatcagcatccatgttggaatttaatcgcggcctagagcaagacgtttcccgttgaatatggctcatactcttcctttttcaatattattgaagcatttatcagggttattgtctcatgagcggatacatatttgaatgtatttagaaaaataaacaaataggcatgctagcgcagaaacgtcctagaagatgccaggaggatacttagcagagagacaataaggccggagcgaagccgtttttccataggctccgcccccctgacgaacatcacgaaatctgacgctcaaatcagtggtggcgaaacccgacaggactataaagata…
pAM372	pCOLADuet-1 FLAG-Rpt1, Rpt2-Y256A, His6-Rpt3, Rpt5, Rpt6, Rpt4	This study	gtgcaagaaccccccgttcagcccgactgctgcgccttatccggtaactatcatcttgagtccaacccggaaagacacgacaaaacgccactggcagcagccattggtaactgagaattagtggatttagatatcgagagtcttgaagtggtggcctaacagaggctacactgaaaggacagtatttggtatctgcgctccactaaagccagttaccaggttaagcagttccccaactgacttaaccttcgatcaaaccgcctccccaggcggttttttcgtttacagagcaggagattacgacgatcgtaaaaggatctcaagaagatcctttacggattcccgacaccatcactctagatttcagtgcaatttatctcttcaaatgtagcacctgaa…
pAM373	pCOLADuet-1 FLAG-Rpt1, Rpt2, His6-Rpt3-Y246A, Rpt5, Rpt6, Rpt4	This study	gtgcaagaaccccccgttcagcccgactgctgcgccttatccggtaactatcatcttgagtccaacccggaaagacacgacaaaacgccactggcagcagccattggtaactgagaattagtggatttagatatcgagagtcttgaagtggtggcctaacagaggctacactgaaaggacagtatttggtatctgcgctccactaaagccagttaccaggttaagcagttccccaactgacttaaccttcgatcaaaccgcctccccaggcggttttttcgtttacagagcaggagattacgacgatcgtaaaaggatctcaagaagatcctttacggattcccgacaccatcactctagatttcagtgcaatttatctcttcaaatgtagcacctgaa…
pAM374	pCOLADuet-1 FLAG-Rpt1, Rpt2, His6-Rpt3, Rpt5, Rpt6, Rpt4-Y256A	This study	agaattagtggatttagatatcgagagtcttgaagtggtggcctaacagaggctacactgaaaggacagtatttggtatctgcgctccactaaagccagttaccaggttaagcagttccccaactgacttaaccttcgatcaaaccgcctccccaggcggttttttcgtttacagagcaggagattacgacgatcgtaaaaggatctcaagaagatcctttacggattcccgacaccatcactctagatttcagtgcaatttatctcttcaaatgtagcacctgaagtcagccccatacgatataagttgtaattctcatgttagtcatgccccgcgcccaccggaaggagctgactgggttgaaggctctcaagggcatcggtcgagatcccggtgcc…
pAM375	pCOLADuet-1 FLAG-Rpt1, Rpt2, His6-Rpt3, Rpt5-Y255A, Rpt6, Rpt4	This study	ggggaattgtgagcggataacaattcccctctagaaataattttgtttaactttaagaaggagatataccatggCCGATTACAAAGATGACGATGACAAAAGCTCTGGCCATATGCCACCAAAAGAAGACTGGGAAAAATACAAGGCACCTTTGGAAGACGATGATAAAAAACCTGATGATGACAAGATCGTACCCTTAACAGAAGGTGACATTCAAGTCTTAAAATCATACGGTGCAGCTCCATACGCAGCCAAATTAAAGCAAACTGAGAATGACTTAAAAGACATTGAAGCGAGAATCAAAGAAAAGGCCGGTGTGAAAGAAAGCGATACAGGGTTAGCACCCTCCCATCTATGGGATATTATGGGTGATAGGCAGAGACTGGGCGAAGAACATCC…
pAM376	pCOLADuet-1 FLAG-Rpt1, Rpt2, His6-Rpt3, Rpt5, Rpt6-Y222A, Rpt4	This study	gtgcaagaaccccccgttcagcccgactgctgcgccttatccggtaactatcatcttgagtccaacccggaaagacacgacaaaacgccactggcagcagccattggtaactgagaattagtggatttagatatcgagagtcttgaagtggtggcctaacagaggctacactgaaaggacagtatttggtatctgcgctccactaaagccagttaccaggttaagcagttccccaactgacttaaccttcgatcaaaccgcctccccaggcggttttttcgtttacagagcaggagattacgacgatcgtaaaaggatctcaagaagatcctttacggattcccgacaccatcactctagatttcagtgcaatttatctcttcaaatgtagcacctgaa…
pAM82	pCOLADuet-1 FLAG-Rpt1, Rpt2, His6-Rpt3, Rpt5, Rpt6, Rpt4	17	atggcatcctggtcatccagcggatagttaatgatcagcccactgacgcgttgcgcgagaagattgtgcaccgccgctttacaggcttcgacgccgcttcgttctaccatcgacaccaccacgctggcacccagttgatcggcgcgagatttaatcgccgcgacaatttgcgacggcgcgtgcagggccagactggaggtggcaacgccaatcagcaacgactgtttgcccgccagttgttgtgccacgcggttgggaatgtaattcagctccgccatcgccgcttccactttttcccgcgttttcgcagaaacgtggctggcctggttcaccacgcgggaaacggtctgataagagacaccggcatactctgcgacatcgtataacgttactggtttc…
pAM377	pCOLADuet-1 FLAG-Rpt1-I191TAG-Y283A, Rpt2, His6-Rpt3, Rpt5, Rpt6, Rpt4	This study	gtgcaagaaccccccgttcagcccgactgctgcgccttatccggtaactatcatcttgagtccaacccggaaagacacgacaaaacgccactggcagcagccattggtaactgagaattagtggatttagatatcgagagtcttgaagtggtggcctaacagaggctacactgaaaggacagtatttggtatctgcgctccactaaagccagttaccaggttaagcagttccccaactgacttaaccttcgatcaaaccgcctccccaggcggttttttcgtttacagagcaggagattacgacgatcgtaaaaggatctcaagaagatcctttacggattcccgacaccatcactctagatttcagtgcaatttatctcttcaaatgtagcacctgaa…
pAM378	pCOLADuet-1 FLAG-Rpt-I191TAG, Rpt2-Y256A, His6-Rpt3, Rpt5, Rpt6, Rpt4	This study	gtgcaagaaccccccgttcagcccgactgctgcgccttatccggtaactatcatcttgagtccaacccggaaagacacgacaaaacgccactggcagcagccattggtaactgagaattagtggatttagatatcgagagtcttgaagtggtggcctaacagaggctacactgaaaggacagtatttggtatctgcgctccactaaagccagttaccaggttaagcagttccccaactgacttaaccttcgatcaaaccgcctccccaggcggttttttcgtttacagagcaggagattacgacgatcgtaaaaggatctcaagaagatcctttacggattcccgacaccatcactctagatttcagtgcaatttatctcttcaaatgtagcacctgaa…
pAM379	pCOLADuet-1 FLAG-Rpt-I191TAG, Rpt2, His6-Rpt3-Y246A, Rpt5, Rpt6, Rpt4	This study	gtgcaagaaccccccgttcagcccgactgctgcgccttatccggtaactatcatcttgagtccaacccggaaagacacgacaaaacgccactggcagcagccattggtaactgagaattagtggatttagatatcgagagtcttgaagtggtggcctaacagaggctacactgaaaggacagtatttggtatctgcgctccactaaagccagttaccaggttaagcagttccccaactgacttaaccttcgatcaaaccgcctccccaggcggttttttcgtttacagagcaggagattacgacgatcgtaaaaggatctcaagaagatcctttacggattcccgacaccatcactctagatttcagtgcaatttatctcttcaaatgtagcacctgaa…
pAM380	pCOLADuet-1 FLAG-Rpt1-I191TAG, Rpt2, His6-Rpt3, Rpt5, Rpt6, Rpt4-Y256A	This study	gtgcaagaaccccccgttcagcccgactgctgcgccttatccggtaactatcatcttgagtccaacccggaaagacacgacaaaacgccactggcagcagccattggtaactgagaattagtggatttagatatcgagagtcttgaagtggtggcctaacagaggctacactgaaaggacagtatttggtatctgcgctccactaaagccagttaccaggttaagcagttccccaactgacttaaccttcgatcaaaccgcctccccaggcggttttttcgtttacagagcaggagattacgacgatcgtaaaaggatctcaagaagatcctttacggattcccgacaccatcactctagatttcagtgcaatttatctcttcaaatgtagcacctgaa…
pAM381	pCOLADuet-1 FLAG-Rpt1-I191TAG, Rpt2, His6-Rpt3, Rpt5-Y255A, Rpt6, Rpt4	This study	gtgcaagaaccccccgttcagcccgactgctgcgccttatccggtaactatcatcttgagtccaacccggaaagacacgacaaaacgccactggcagcagccattggtaactgagaattagtggatttagatatcgagagtcttgaagtggtggcctaacagaggctacactgaaaggacagtatttggtatctgcgctccactaaagccagttaccaggttaagcagttccccaactgacttaaccttcgatcaaaccgcctccccaggcggttttttcgtttacagagcaggagattacgacgatcgtaaaaggatctcaagaagatcctttacggattcccgacaccatcactctagatttcagtgcaatttatctcttcaaatgtagcacctgaa…
pAM382	pCOLADuet-1 FLAG-Rpt1-I191TAG, Rpt2, His6-Rpt3, Rpt5, Rpt6-Y222A, Rpt4	This study	gtgcaagaaccccccgttcagcccgactgctgcgccttatccggtaactatcatcttgagtccaacccggaaagacacgacaaaacgccactggcagcagccattggtaactgagaattagtggatttagatatcgagagtcttgaagtggtggcctaacagaggctacactgaaaggacagtatttggtatctgcgctccactaaagccagttaccaggttaagcagttccccaactgacttaaccttcgatcaaaccgcctccccaggcggttttttcgtttacagagcaggagattacgacgatcgtaaaaggatctcaagaagatcctttacggattcccgacaccatcactctagatttcagtgcaatttatctcttcaaatgtagcacctgaa…
pAM88	pCOLADuet-1 FLAG-Rpt1-I191TAG, Rpt2, His6-Rpt3, Rpt5, Rpt6, Rpt4	17	gcgctatcatgccataccgcgaaaggttttgcgccattcgatggtgtccgggatctcgacgctctcccttatgcgactcctAAATcaccggtggaaattaatacgactcactataggggaattgtgagcggataacaattcccctctagaaataattttgtttaactttaagaaggagatataccatggCCGATTACAAAGATGACGATGACAAAAGCTCTGGCCATATGCCACCAAAAGAAGACTGGGAAAAATACAAGGCACCTTTGGAAGACGATGATAAAAAACCTGATGATGACAAGATCGTACCCTTAACAGAAGGTGACATTCAAGTCTTAAAATCATACGGTGCAGCTCCATACGCAGCCAAATTAAAGCAAACTGAGAATGACTTAAAAG…
pAM383	pCOLADuet-1 FLAG-Rpt1-Y283A, Rpt2, His6-Rpt3, Rpt5-Q49TAG, Rpt6, Rpt4	This study	gtgcaagaaccccccgttcagcccgactgctgcgccttatccggtaactatcatcttgagtccaacccggaaagacacgacaaaacgccactggcagcagccattggtaactgagaattagtggatttagatatcgagagtcttgaagtggtggcctaacagaggctacactgaaaggacagtatttggtatctgcgctccactaaagccagttaccaggttaagcagttccccaactgacttaaccttcgatcaaaccgcctccccaggcggttttttcgtttacagagcaggagattacgacgatcgtaaaaggatctcaagaagatcctttacggattcccgacaccatcactctagatttcagtgcaatttatctcttcaaatgtagcacctgaa…
pAM384	pCOLADuet-1 FLAG-Rpt1, Rpt2-Y256A, His6-Rpt3, Rpt5-Q49TAG, Rpt6, Rpt4	This study	gtgcaagaaccccccgttcagcccgactgctgcgccttatccggtaactatcatcttgagtccaacccggaaagacacgacaaaacgccactggcagcagccattggtaactgagaattagtggatttagatatcgagagtcttgaagtggtggcctaacagaggctacactgaaaggacagtatttggtatctgcgctccactaaagccagttaccaggttaagcagttccccaactgacttaaccttcgatcaaaccgcctccccaggcggttttttcgtttacagagcaggagattacgacgatcgtaaaaggatctcaagaagatcctttacggattcccgacaccatcactctagatttcagtgcaatttatctcttcaaatgtagcacctgaa…
pAM385	pCOLADuet-1 FLAG-Rpt1, Rpt2, His6-Rpt3-Y246A, Rpt5-Q49TAG, Rpt6, Rpt4	This study	gtgcaagaaccccccgttcagcccgactgctgcgccttatccggtaactatcatcttgagtccaacccggaaagacacgacaaaacgccactggcagcagccattggtaactgagaattagtggatttagatatcgagagtcttgaagtggtggcctaacagaggctacactgaaaggacagtatttggtatctgcgctccactaaagccagttaccaggttaagcagttccccaactgacttaaccttcgatcaaaccgcctccccaggcggttttttcgtttacagagcaggagattacgacgatcgtaaaaggatctcaagaagatcctttacggattcccgacaccatcactctagatttcagtgcaatttatctcttcaaatgtagcacctgaa…
pAM386	pCOLADuet-1 FLAG-Rpt1, Rpt2, His6-Rpt3, Rpt5-Q49TAG, Rpt6, Rpt4-Y256A	This study	agaattagtggatttagatatcgagagtcttgaagtggtggcctaacagaggctacactgaaaggacagtatttggtatctgcgctccactaaagccagttaccaggttaagcagttccccaactgacttaaccttcgatcaaaccgcctccccaggcggttttttcgtttacagagcaggagattacgacgatcgtaaaaggatctcaagaagatcctttacggattcccgacaccatcactctagatttcagtgcaatttatctcttcaaatgtagcacctgaagtcagccccatacgatataagttgtaattctcatgttagtcatgccccgcgcccaccggaaggagctgactgggttgaaggctctcaagggcatcggtcgagatcccggtgcc…
pAM387	pCOLADuet-1 FLAG-Rpt1, Rpt2, His6-Rpt3, Rpt5-Q49TAG-Y255A, Rpt6, Rpt4	This study	agccagacgcagacgcgccgagacagaacttaatgggcccgctaacagcgcgatttgctggtgacccaatgcgaccagatgctccacgcccagtcgcgtaccgtcttcatgggagaaaataatactgttgatgggtgtctggtcagagacatcaagaaataacgccggaacattagtgcaggcagcttccacagcaatggcatcctggtcatccagcggatagttaatgatcagcccactgacgcgttgcgcgagaagattgtgcaccgccgctttacaggcttcgacgccgcttcgttctaccatcgacaccaccacgctggcacccagttgatcggcgcgagatttaatcgccgcgacaatttgcgacggcgcgtgcagggccagactggaggtggc…
pAM388	pCOLADuet-1 FLAG-Rpt1, Rpt2, His6-Rpt3, Rpt5-Q49TAG, Rpt6-Y222A, Rpt4	This study	atggCCGATTACAAAGATGACGATGACAAAAGCTCTGGCCATATGCCACCAAAAGAAGACTGGGAAAAATACAAGGCACCTTTGGAAGACGATGATAAAAAACCTGATGATGACAAGATCGTACCCTTAACAGAAGGTGACATTCAAGTCTTAAAATCATACGGTGCAGCTCCATACGCAGCCAAATTAAAGCAAACTGAGAATGACTTAAAAGACATTGAAGCGAGAATCAAAGAAAAGGCCGGTGTGAAAGAAAGCGATACAGGGTTAGCACCCTCCCATCTATGGGATATTATGGGTGATAGGCAGAGACTGGGCGAAGAACATCCCTTACAAGTCGCTCGTTGCACGAAGATCATTAAGGGGAATGGTGAAAGTGACGAAACTACGACAGATAAT…
pAM89	pCOLADuet-1 FLAG-Rpt1, Rpt2, His6-Rpt3, Rpt5-Q49TAG, Rpt6, Rpt4	17	atggcatcctggtcatccagcggatagttaatgatcagcccactgacgcgttgcgcgagaagattgtgcaccgccgctttacaggcttcgacgccgcttcgttctaccatcgacaccaccacgctggcacccagttgatcggcgcgagatttaatcgccgcgacaatttgcgacggcgcgtgcagggccagactggaggtggcaacgccaatcagcaacgactgtttgcccgccagttgttgtgccacgcggttgggaatgtaattcagctccgccatcgccgcttccactttttcccgcgttttcgcagaaacgtggctggcctggttcaccacgcgggaaacggtctgataagagacaccggcatactctgcgacatcgtataacgttactggtttc…
pAM81	pETDuet1 Rpn1, Rpn2, Rpn13	11	GCTCTCCCTTATGCGACTCCTGCATTAGGAAGCAGCCCAGTAGTAGGTTGAGGCCGTTGAGCACCGCCGCCGCAAGGAATGGTGCATGCAAGGAGATGGCGCCCAACAGTCCCCCGGCCACGGGGCCTGCCACCATACCCACGCCGAAACAAGCGCTCATGAGCCCGAAGTGGCGAGCCCGATCTTCCCCATCGGTGATGTCGGCGATATAGGCGCCAGCAACCGCACCTGTGGCGCCGGTGtaatacgactcactataggggaattgtgagcggataacaattccccatcttagtatattagttaagtataagaaggagatatacatGGATCCGAATTCGAGCTCGGCGCGCCTGCAGGTCGACAAGCTTGCGGCCGCATAATGCTTAAGTCGAACAG…
pAM83	pACYC-Duet RIL Nas6, Hsm3, Rpn14, Nas2	11	GAGATCCCGGTGCCTAATGAGTGAGCTAACTTACATTAATTGCGTTGCGCTCACTGCCCGCTTTCCAGTCGGGAAACCTGTCGTGCCAGCTGCATTAATGAATCGGCCAACGCGCGGGGAGAGGCGGTTTGCGTATTGGGCGCCAGGGTGGTTTTTCTTTTCACCAGTGAGACGGGCAACAGCTGATTGCCCTTCACCGCCTGGCCCTGAGAGAGTTGCAGCAAGCGGTCCACGCTGGTTTGCCCCAGCAGGCGAAAATCCTGTTTGATGGTGGTTAACGGCGGGATATAACATGAGCTGTCTTCGGTATCGTCGTATCCCACTACCGAGATGTCCGCACCAACGCGCAGCCCGGACTCGGTAATGGCGCGCATTGCGCCCAGCGCCATCTGATCGTTG…
pAM87	pUltra_pAzFRS.2.t1_UAG-tRNA	17	CGATGACGCCAACTACCTCTGATAGTTGAGTCGATACTTCGGCGATCACCGCTTCCCTCATACTCTTCCTTTTTCAATATTATTGAAGCATTTATCAGGGTTATTGTCTCATGAGCGGATACATATTTGAATGTATTTAGAAAAATAAACAAATAGCTAGCTCACTCGGTCGCTACGCTCCGGGCGTGAGACTGCGGCGGGCGCTGCGGACACATACAAAGTTACCCACAGATTCCGTGGATAAGCAGGGGACTAACATGTGAGGCAAAACAGCAGGGCCGCGCCGGTGGCGTTTTTCCATAGGCTCCGCCCTCCTGCCAGAGTTCACATAAACAGACGCTTTTCCGGTGCATCTGTGGGAGCCGTGAGGCTCAACCATGAATCTGACAGTACGGGCGA…
pAM85	pETDuet1 Rpn5, MBP-HRV3C-Rpn6, Rpn8, Rpn11, Rpn9	17	tatgagaaagcgccacgcttcccgaagggagaaaggcggacaggtatccggtaagcggcagggtcggaacaggagagcgcacgagggagcttccagggggaaacgcctggtatctttatagtcctgtcgggtttcgccacctctgacttgagcgtcgatttttgtgatgctcgtcaggggggcggagcctatggaaaaacgccagcaacgcggcctttttacggttcctggccttttgctggccttttgctcacatgttctttcctgcgttatcccctgattctgtggataaccgtattaccgcctttgagtgagctgataccgctcgccgcagccgaacgaccgagcgcagcgagtcagtgagcgaggaagcggaagagcgcctgatgcggtattttc…
pAM314	pETDuet1 Rpn5, MBP-HRV3C-Rpn6, Rpn8, Rpn11, Rpn9-F2TAG	38	tatgagaaagcgccacgcttcccgaagggagaaaggcggacaggtatccggtaagcggcagggtcggaacaggagagcgcacgagggagcttccagggggaaacgcctggtatctttatagtcctgtcgggtttcgccacctctgacttgagcgtcgatttttgtgatgctcgtcaggggggcggagcctatggaaaaacgccagcaacgcggcctttttacggttcctggccttttgctggccttttgctcacatgttctttcctgcgttatcccctgattctgtggataaccgtattaccgcctttgagtgagctgataccgctcgccgcagccgaacgaccgagcgcagcgagtcagtgagcgaggaagcggaagagcgcctgatgcggtattttc…
pAM80	pACYC Sem1, Hsp90	23	ATCGCAGTACTGTTGTAATTCATTAAGCATTCTGCCGACATGGAAGCCATCACAAACGGCATGATGAACCTGAATCGCCAGCGGCATCAGCACCTTGTCGCCTTGCGTATAATATTTGCCCATAGTGAAAACGGGGGCGAAGAAGTTGTCCATATTGGCCACGTTTAAATCAAAACTGGTGAAACTCACCCAGGGATTGGCTGAGACGAAAAACATATTCTCAATAAACCCTTTAGGGAAATAGGCCAGGTTTTCACCGTAACACGCCACATCTTGCGAATATATGTGTAGAAACTGCCGGAAATCGTCGTGGTATTCACTCCAGAGCGATGAAAACGTTTCAGTTTGCTCATGGAAAACGGTGTAACAAGGGTGAACACTATCCCATATCACCAGCTC…
pAM86	pCOLADuet-1 His6-HRV3C-Rpn12, Rpn7, Rpn3	17	AATGAATCGGCCAACGCGCGGGGAGAGGCGGTTTGCGTATTGGGCGCCAGGGTGGTTTTTCTTTTCACCAGTGAGACGGGCAACAGCTGATTGCCCTTCACCGCCTGGCCCTGAGAGAGTTGCAGCAAGCGGTCCACGCTGGTTTGCCCCAGCAGGCGAAAATCCTGTTTGATGGTGGTTAACGGCGGGATATAACATGAGCTGTCTTCGGTATCGTCGTATCCCACTACCGAGATGTCCGCACCAACGCGCAGCCCGGACTCGGTAATGGCGCGCATTGCGCCCAGCGCCATCTGATCGTTGGCAACCAGCATCGCAGTGGGAACGATGCCCTCATTCAGCATTTGCATGGTTTGTTGAAAACCGGACATGGCACTCCAGTCGCCTTCCCGTTCCGCT…
pAM239	pACYC Rpn10	11	AGACGGGCAACAGCTGATTGCCCTTCACCGCCTGGCCCTGAGAGAGTTGCAGCAAGCGGTCCACGCTGGTTTGCCCCAGCAGGCGAAAATCCTGTTTGATGGTGGTTAACGGCGGGATATAACATGAGCTGTCTTCGGTATCGTCGTATCCCACTACCGAGATGTCCGCACCAACGCGCAGCCCGGACTCGGTAATGGCGCGCATTGCGCCCAGCGCCATCTGATCGTTGGCAACCAGCATCGCAGTGGGAACGATGCCCTCATTCAGCATTTGCATGGTTTGTTGAAAACCGGACATGGCACTCCAGTCGCCTTCCCGTTCCGCTATCGGCTGAATTTGATTGCGAGTGAGATATTTATGCCAGCCAGCCAGACGCAGACGCGCCGAGACAGAACTTA…
pAM91	pCOLADuet-1 CBD-Titin I27 V15P (lysineless)-PPPY-ssrA-1K-35 amino acid tail	17	tgcactctcagtacaatctgctctgatgccgcatagttaagccagtatacactccgctatcgctacgtgactgggtcatggctgcgccccgacacccgccaacacccgctgacgcgccctgacgggcttgtctgctcccggcatccgcttacagacaagctgtgaccgtctccgggagctgcatgtgtcagaggttttcaccgtcatcaccgaaacgcgcgaggcagctgcggtaaagctcatcagcgtggtcgtgaagcgattcacagatgtctgcctgttcatccgcgtccagctcgttgagtttctccagaagcgttaatgtctggcttctgataaagcgggccatgttaagggcggttttttcctgtttggtcactgatgcctccgtgtaagggg…
pAM93	pCOLADuet-1 CBD-Titin I27 (lysineless)-PPPY-ssrA-1K-35 amino acid tail	17	gaaacgcgcgaggcagctgcggtaaagctcatcagcgtggtcgtgaagcgattcacagatgtctgcctgttcatccgcgtccagctcgttgagtttctccagaagcgttaatgtctggcttctgataaagcgggccatgttaagggcggttttttcctgtttggtcactgatgcctccgtgtaagggggatttctgttcatgggggtaatgataccgatgaaacgagagaggatgctcacgatacgggttactgatgatgaacatgcccggttactggaacgttgtgagggtaaacaactggcggtatggatgcggcgggaccagagaaaaatcactcagggtcaatgccagcgcttcgttaatacagatgtaggtgttccacagggtagccagcagca…
pAM395	pETDuet1 FLAG-Rpt1-Y283A	This study (derived from 11)	ttccactttttcccgcgttttcgcagaaacgtggctggcctggttcaccacgcgggaaacggtctgataagagacaccggcatactctgcgacatcgtataacgttactggtttcacattcaccaccctgaattgactctcttccgggcgctatcatgccataccgcgaaaggttttgcgccattcgatggtgtccgggatctcgacgctctcccttatgcgactcctgcattaggaagcagcccagtagtaggttgaggccgttgagcaccgccgccgcaaggaatggtgcatgcGGTCTCaAGTGcaccggtggaaattaatacgactcactataggggaattgtgagcggataacaattcccctctagaaataattttgtttaactttaagaagga…
pAM396	pETDuet1 Rpt2 p1YA-Y256A	This study (derived from 11)	gtgcacccaactgatcttcagcatcttttactttcaccagcgtttctgggtgagcaaaaacaggaaggcaaaatgccgcaaaaaagggaataagggcgacacggaaatgttgaatactcatactcttcctttttcaatcatgattgaagcatttatcagggttattgtctcatgagcggatacatatttgaatgtatttagaaaaataaacaaataggtcatgaccaaaatcccttaacgtgagttttcgttccactgagcgtcagaccccgtagaaaagatcaaaggatcttcttgagatcctttttttctgcgcgtaatctgctgcttgcaaacaaaaaaaccaccgctaccagcggtggtttgtttgccggatcaagagctaccaactctttttcc…
pAM397	pETDuet1 His-Rpt3-Y222A	This study (derived from 11)	cacccaactgatcttcagcatcttttactttcaccagcgtttctgggtgagcaaaaacaggaaggcaaaatgccgcaaaaaagggaataagggcgacacggaaatgttgaatactcatactcttcctttttcaatcatgattgaagcatttatcagggttattgtctcatgagcggatacatatttgaatgtatttagaaaaataaacaaataggtcatgaccaaaatcccttaacgtgagttttcgttccactgagcgtcagaccccgtagaaaagatcaaaggatcttcttgagatcctttttttctgcgcgtaatctgctgcttgcaaacaaaaaaaccaccgctaccagcggtggtttgtttgccggatcaagagctaccaactctttttccgaa…
pAM398	pETDuet1 Rpt4-Y246A	This study (derived from 11)	cgcagaaacgtggctggcctggttcaccacgcgggaaacggtctgataagagacaccggcatactctgcgacatcgtataacgttactggtttcacattcaccaccctgaattgactctcttccgggcgctatcatgccataccgcgaaaggttttgcgccattcgatggtgtccgggatctcgacgctctcccttatgcgactcctgcattaggaagcagcccagtagtaggttgaggccgttgagcaccgccgccgcaaggaatggtgcatgcGGTCTCaGTAAttaattaagaaattaatacgactcactataggggaattgtgagcggataacaattcccctctagaaataattttgtttaactttaagaaggagatataccatgggcagtgaag…
pAM399	pETDuet1 Rpt5-Y255A	This study (derived from 11)	tgcataaGCGAggccggccggtaccctcgagtctggtaaagaaaccgctgctgcgaaatttgaacgccagcacatggactcgtctactagcgcagcttaattaacctaggctgctgccaccgctgagcaataactagcataaccccttggggcctctaaacgggtcttgaggggttttttgctgaaaggaggaactatatccggattggcgaatgggacgcgccctgtagcggcgcattaagcgcggcgggtgtggtggttacgcgcagcgtgaccgctacacttgccagcgccctagcgcccgctcctttcgctttcttcccttcctttctcgccacgttcgccggctttccccgtcaagctctaaatcgggggctccctttagggttccgatttagt…
pAM400	pETDuet1 Rpt6-Y255A	This study (derived from 11)	tcaatacgggataataccgcgccacatagcagaactttaaaagtgctcatcattggaaaacgttcttcggggcgaaaactctcaaggatcttaccgctgttgagatccagttcgatgtaacccactcgtgcacccaactgatcttcagcatcttttactttcaccagcgtttctgggtgagcaaaaacaggaaggcaaaatgccgcaaaaaagggaataagggcgacacggaaatgttgaatactcatactcttcctttttcaatcatgattgaagcatttatcagggttattgtctcatgagcggatacatatttgaatgtatttagaaaaataaacaaataggtcatgaccaaaatcccttaacgtgagttttcgttccactgagcgtcagaccccg…
pAM403	pETDuet1 FLAG-Rpt1-I191TAG-Y283A	This study	ttttcccgcgttttcgcagaaacgtggctggcctggttcaccacgcgggaaacggtctgataagagacaccggcatactctgcgacatcgtataacgttactggtttcacattcaccaccctgaattgactctcttccgggcgctatcatgccataccgcgaaaggttttgcgccattcgatggtgtccgggatctcgacgctctcccttatgcgactcctgcattaggaagcagcccagtagtaggttgaggccgttgagcaccgccgccgcaaggaatggtgcatgcGGTCTCaAGTGcaccggtggaaattaatacgactcactataggggaattgtgagcggataacaattcccctctagaaataattttgtttaactttaagaaggagatatac…
pAM404	pETDuet1 Rpt5-Q49TAG-Y255A	This study	caactgatcttcagcatcttttactttcaccagcgtttctgggtgagcaaaaacaggaaggcaaaatgccgcaaaaaagggaataagggcgacacggaaatgttgaatactcatactcttcctttttcaatcatgattgaagcatttatcagggttattgtctcatgagcggatacatatttgaatgtatttagaaaaataaacaaataggtcatgaccaaaatcccttaacgtgagttttcgttccactgagcgtcagaccccgtagaaaagatcaaaggatcttcttgagatcctttttttctgcgcgtaatctgctgcttgcaaacaaaaaaaccaccgctaccagcggtggtttgtttgccggatcaagagctaccaactctttttccgaaggta…
pAM431	pCOLADuet-1 FLAG-Rpt1, Rpt2, His6-Rpt3, Rpt5-Q49TAG, Rpt6-E140A, Rpt4	This study	atggCCGATTACAAAGATGACGATGACAAAAGCTCTGGCCATATGCCACCAAAAGAAGACTGGGAAAAATACAAGGCACCTTTGGAAGACGATGATAAAAAACCTGATGATGACAAGATCGTACCCTTAACAGAAGGTGACATTCAAGTCTTAAAATCATACGGTGCAGCTCCATACGCAGCCAAATTAAAGCAAACTGAGAATGACTTAAAAGACATTGAAGCGAGAATCAAAGAAAAGGCCGGTGTGAAAGAAAGCGATACAGGGTTAGCACCCTCCCATCTATGGGATATTATGGGTGATAGGCAGAGACTGGGCGAAGAACATCCCTTACAAGTCGCTCGTTGCACGAAGATCATTAAGGGGAATGGTGAAAGTGACGAAACTACGACAGATAAT…
pAM432	pCOLADuet-1 FLAG-Rpt1, Rpt2, His6-Rpt3, Rpt5-Q49TAG, Rpt6-K141A, Rpt4	This study	atggCCGATTACAAAGATGACGATGACAAAAGCTCTGGCCATATGCCACCAAAAGAAGACTGGGAAAAATACAAGGCACCTTTGGAAGACGATGATAAAAAACCTGATGATGACAAGATCGTACCCTTAACAGAAGGTGACATTCAAGTCTTAAAATCATACGGTGCAGCTCCATACGCAGCCAAATTAAAGCAAACTGAGAATGACTTAAAAGACATTGAAGCGAGAATCAAAGAAAAGGCCGGTGTGAAAGAAAGCGATACAGGGTTAGCACCCTCCCATCTATGGGATATTATGGGTGATAGGCAGAGACTGGGCGAAGAACATCCCTTACAAGTCGCTCGTTGCACGAAGATCATTAAGGGGAATGGTGAAAGTGACGAAACTACGACAGATAAT…
yAM54	3xFLAG-Pre1	11
yAM80	Pre1-BirA-HRV-3xFLAG	38
