# Supplementary material for: Substrate-interacting pore loops of two ATPase subunits determine the degradation efficiency of the 26S proteasome
Source: Nat Commun. 2026 Mar 24;17:4473. doi: 10.1038/s41467-026-70426-y (PMC13186983; doi:10.1038/s41467-026-70426-y)
Supplement: Supplementary file 6 — Source Data [file 41467_2026_70426_MOESM6_ESM.xlsx]

## Sheet: Fig 1C
Fig 1C																													Ub'd Titin I27 V15P Substrate
Sup Fig1-2A,B		Variant	WT (no substrate)	WT (no substrate)	WT (no substrate)	YA6 (no substrate)	YA6 (no substrate)	YA6 (no substrate)	YA3 (no substrate)	YA3 (no substrate)	YA3 (no substrate)	YA4 (no substrate)	YA4 (no substrate)	YA4 (no substrate)	YA5 (no substrate)	YA5 (no substrate)	YA5 (no substrate)	YA1 (no substrate)	YA1 (no substrate)	YA1 (no substrate)	YA2 (no substrate)	YA2 (no substrate)	YA2 (no substrate)	Buffer (no substrate)	Buffer (no substrate)	Buffer (no substrate)		Variant	WT + Ub'd Titin I27 V15P Substrate	WT + Ub'd Titin I27 V15P Substrate	WT + Ub'd Titin I27 V15P Substrate	YA6 + Ub'd Titin I27 V15P Substrate	YA6 + Ub'd Titin I27 V15P Substrate	YA6 + Ub'd Titin I27 V15P Substrate	YA3 + Ub'd Titin I27 V15P Substrate	YA3 + Ub'd Titin I27 V15P Substrate	YA3 + Ub'd Titin I27 V15P Substrate	YA4 + Ub'd Titin I27 V15P Substrate	YA4 + Ub'd Titin I27 V15P Substrate	YA4 + Ub'd Titin I27 V15P Substrate	YA5 + Ub'd Titin I27 V15P Substrate	YA5 + Ub'd Titin I27 V15P Substrate	YA5 + Ub'd Titin I27 V15P Substrate	YA1 + Ub'd Titin I27 V15P Substrate	YA1 + Ub'd Titin I27 V15P Substrate	YA1 + Ub'd Titin I27 V15P Substrate	YA2 + Ub'd Titin I27 V15P Substrate	YA2 + Ub'd Titin I27 V15P Substrate	YA2 + Ub'd Titin I27 V15P Substrate
		Well Pathlength (cm)	0.174	0.159	0.173	0.168	0.177	0.178	0.167	0.167	0.175	0.166	0.179	0.162	0.165	0.172	0.163	0.174	0.174	0.176	0.171	0.169	0.179	0.158	0.18	0.182		Well Pathlength (cm)	0.126	0.143	0.152	0.119	0.138	0.178	0.154	0.165	0.109	0.108	0.112	0.173	0.163	0.155	0.171	0.171	0.179	0.166	0.182	0.164	0.162
		Time (s)	N1	N2	N3	N1	N2	N3	N1	N2	N3	N1	N2	N3	N1	N2	N3	N1	N2	N3	N1	N2	N3	N1	N2	N3		Time (s)	N1	N2	N3	N1	N2	N3	N1	N2	N3	N1	N2	N3	N1	N2	N3	N1	N2	N3	N1	N2	N3
		0	1.222	1.214	1.147	1.195	1.124	1.217	1.3	1.176	1.3	1.484	1.199	1.273	1.266	1.151	1.251	1.187	1.142	1.183	1.247	1.25	1.162	1.789	0.805	1.479		0	1.403	1.443	0.92	1.259	1.331	1.032	1.144	1.115	1.218	1.245	1.295	1.027	1.075	1.147	1.005	0.985	1.018	0.9	1.064	1.029	0.968
		12	1.22	1.212	1.146	1.193	1.123	1.216	1.301	1.174	1.298	1.483	1.197	1.271	1.265	1.151	1.249	1.182	1.138	1.179	1.245	1.248	1.16	1.788	0.803	1.479		12	1.404	1.441	0.92	1.259	1.33	1.03	1.144	1.114	1.221	1.246	1.295	1.026	1.074	1.147	1.005	0.982	1.017	0.898	1.063	1.031	0.969
		24	1.22	1.212	1.146	1.192	1.121	1.216	1.302	1.172	1.298	1.486	1.196	1.272	1.265	1.151	1.249	1.181	1.135	1.178	1.246	1.248	1.158	1.79	0.802	1.48		24	1.401	1.437	0.919	1.252	1.325	1.028	1.143	1.112	1.217	1.242	1.292	1.025	1.071	1.144	1.005	0.981	1.015	0.896	1.06	1.03	0.968
		36	1.221	1.213	1.147	1.191	1.121	1.216	1.302	1.173	1.298	1.486	1.196	1.271	1.264	1.152	1.249	1.181	1.135	1.176	1.245	1.246	1.158	1.791	0.801	1.48		36	1.401	1.438	0.919	1.252	1.325	1.026	1.143	1.111	1.219	1.241	1.29	1.026	1.07	1.141	1.005	0.977	1.015	0.896	1.06	1.03	0.969
		48	1.222	1.212	1.147	1.189	1.119	1.215	1.299	1.174	1.297	1.484	1.194	1.269	1.263	1.15	1.248	1.181	1.133	1.174	1.245	1.244	1.157	1.792	0.798	1.479		48	1.397	1.435	0.917	1.25	1.32	1.023	1.141	1.107	1.217	1.239	1.284	1.026	1.067	1.129	1.003	0.974	1.012	0.893	1.057	1.033	0.967
		60	1.224	1.213	1.145	1.19	1.116	1.214	1.297	1.176	1.3	1.486	1.192	1.27	1.262	1.149	1.249	1.179	1.132	1.171	1.246	1.246	1.156	1.794	0.795	1.479		60	1.397	1.429	0.915	1.249	1.316	1.019	1.139	1.103	1.217	1.235	1.279	1.026	1.065	1.121	1	0.972	1.009	0.89	1.055	1.032	0.966
		72	1.226	1.212	1.147	1.19	1.118	1.213	1.297	1.181	1.3	1.484	1.193	1.269	1.262	1.151	1.249	1.176	1.132	1.169	1.247	1.244	1.159	1.794	0.795	1.479		72	1.401	1.431	0.916	1.252	1.32	1.018	1.139	1.103	1.22	1.237	1.28	1.027	1.064	1.117	1.001	0.977	1.008	0.89	1.055	1.033	0.967
		84	1.225	1.209	1.145	1.188	1.115	1.211	1.298	1.181	1.297	1.48	1.191	1.268	1.259	1.148	1.246	1.171	1.129	1.166	1.244	1.242	1.156	1.793	0.791	1.476		84	1.396	1.423	0.914	1.25	1.313	1.014	1.136	1.098	1.217	1.234	1.273	1.026	1.066	1.11	0.998	0.975	1.004	0.888	1.052	1.03	0.965
		96	1.226	1.208	1.146	1.188	1.115	1.21	1.303	1.181	1.295	1.481	1.192	1.269	1.258	1.148	1.246	1.169	1.127	1.164	1.243	1.241	1.154	1.794	0.79	1.475		96	1.4	1.425	0.914	1.25	1.317	1.013	1.136	1.097	1.221	1.239	1.276	1.027	1.065	1.112	0.997	0.973	1.003	0.888	1.053	1.03	0.966
		108	1.227	1.206	1.145	1.186	1.112	1.207	1.305	1.179	1.293	1.478	1.192	1.269	1.257	1.147	1.245	1.165	1.126	1.161	1.241	1.24	1.15	1.795	0.788	1.473		108	1.395	1.422	0.912	1.247	1.314	1.01	1.14	1.094	1.217	1.236	1.274	1.025	1.061	1.11	0.993	0.968	1	0.888	1.05	1.027	0.966
		120	1.227	1.206	1.145	1.186	1.112	1.207	1.305	1.177	1.292	1.481	1.194	1.268	1.257	1.147	1.246	1.161	1.125	1.159	1.24	1.24	1.147	1.798	0.788	1.473		120	1.394	1.424	0.911	1.246	1.317	1.008	1.145	1.093	1.218	1.236	1.276	1.024	1.059	1.109	0.992	0.965	0.999	0.888	1.049	1.026	0.966
		132	1.224	1.203	1.143	1.181	1.109	1.203	1.302	1.173	1.288	1.474	1.193	1.265	1.254	1.144	1.242	1.157	1.121	1.154	1.235	1.236	1.143	1.797	0.785	1.469		132	1.392	1.419	0.909	1.243	1.312	1.005	1.14	1.091	1.216	1.232	1.274	1.022	1.056	1.102	0.992	0.961	0.996	0.885	1.046	1.023	0.967
		144	1.222	1.2	1.142	1.179	1.107	1.201	1.302	1.17	1.287	1.473	1.192	1.263	1.253	1.143	1.241	1.155	1.118	1.152	1.235	1.235	1.141	1.798	0.783	1.467		144	1.39	1.417	0.907	1.24	1.309	1.002	1.135	1.089	1.212	1.23	1.272	1.02	1.053	1.1	0.992	0.958	0.992	0.882	1.043	1.021	0.966
		156	1.222	1.2	1.142	1.179	1.106	1.201	1.301	1.168	1.286	1.475	1.192	1.262	1.252	1.142	1.241	1.152	1.115	1.15	1.234	1.235	1.139	1.8	0.782	1.466		156	1.391	1.417	0.906	1.243	1.307	1.001	1.134	1.089	1.215	1.231	1.272	1.02	1.052	1.1	0.992	0.957	0.99	0.881	1.042	1.019	0.967
		168	1.221	1.2	1.142	1.177	1.105	1.2	1.301	1.167	1.286	1.477	1.192	1.261	1.252	1.142	1.242	1.15	1.112	1.147	1.232	1.234	1.137	1.801	0.782	1.466		168	1.394	1.417	0.905	1.243	1.308	0.998	1.132	1.089	1.216	1.234	1.272	1.019	1.051	1.101	0.991	0.953	0.988	0.879	1.04	1.018	0.966
		180	1.22	1.199	1.14	1.176	1.101	1.199	1.301	1.164	1.286	1.478	1.191	1.261	1.251	1.139	1.241	1.148	1.108	1.145	1.232	1.234	1.134	1.803	0.78	1.464		180	1.389	1.413	0.903	1.238	1.303	0.996	1.129	1.087	1.213	1.231	1.268	1.016	1.048	1.093	0.989	0.951	0.985	0.875	1.038	1.014	0.963
		192	1.216	1.196	1.139	1.172	1.099	1.194	1.297	1.163	1.282	1.47	1.191	1.257	1.248	1.138	1.238	1.143	1.103	1.14	1.228	1.23	1.133	1.799	0.78	1.46		192	1.386	1.41	0.901	1.237	1.302	0.994	1.126	1.086	1.21	1.228	1.267	1.014	1.045	1.092	0.986	0.946	0.982	0.871	1.034	1.013	0.96
		204	1.216	1.196	1.137	1.17	1.097	1.194	1.297	1.161	1.282	1.473	1.19	1.258	1.248	1.137	1.238	1.14	1.1	1.139	1.227	1.23	1.131	1.802	0.781	1.459		204	1.383	1.41	0.897	1.233	1.298	0.991	1.122	1.084	1.206	1.226	1.264	1.011	1.042	1.09	0.982	0.943	0.979	0.867	1.031	1.01	0.957
		216	1.216	1.196	1.138	1.169	1.097	1.192	1.296	1.161	1.282	1.472	1.19	1.257	1.247	1.136	1.238	1.138	1.097	1.136	1.226	1.228	1.129	1.802	0.782	1.457		216	1.386	1.41	0.897	1.236	1.3	0.992	1.123	1.084	1.209	1.228	1.267	1.011	1.041	1.085	0.982	0.941	0.977	0.865	1.031	1.008	0.957
		228	1.214	1.196	1.138	1.166	1.095	1.189	1.293	1.16	1.28	1.469	1.189	1.256	1.245	1.136	1.236	1.134	1.093	1.133	1.224	1.226	1.127	1.802	0.783	1.454		228	1.386	1.409	0.895	1.232	1.298	0.99	1.122	1.083	1.209	1.228	1.266	1.01	1.04	1.082	0.98	0.938	0.976	0.863	1.028	1.006	0.955
		240	1.212	1.195	1.137	1.164	1.093	1.187	1.292	1.158	1.279	1.468	1.187	1.255	1.244	1.134	1.235	1.131	1.089	1.13	1.222	1.225	1.126	1.802	0.783	1.452		240	1.38	1.407	0.891	1.228	1.297	0.986	1.117	1.081	1.202	1.222	1.264	1.007	1.036	1.079	0.975	0.934	0.972	0.859	1.024	1.002	0.95
		252	1.213	1.194	1.135	1.163	1.09	1.186	1.292	1.157	1.279	1.47	1.187	1.256	1.244	1.134	1.236	1.129	1.085	1.129	1.222	1.225	1.124	1.803	0.783	1.452		252	1.382	1.404	0.89	1.216	1.293	0.985	1.118	1.079	1.203	1.223	1.263	1.006	1.034	1.078	0.973	0.932	0.969	0.856	1.022	1	0.948
		264	1.21	1.193	1.134	1.16	1.088	1.184	1.29	1.156	1.277	1.467	1.185	1.254	1.242	1.132	1.234	1.125	1.082	1.125	1.219	1.222	1.122	1.802	0.783	1.45		264	1.379	1.401	0.887	1.212	1.292	0.982	1.115	1.078	1.2	1.222	1.26	1.004	1.031	1.076	0.97	0.928	0.966	0.853	1.02	0.998	0.945
		276	1.21	1.193	1.134	1.158	1.086	1.181	1.288	1.155	1.276	1.466	1.185	1.252	1.242	1.132	1.233	1.123	1.079	1.123	1.218	1.221	1.121	1.802	0.784	1.449		276	1.377	1.401	0.885	1.21	1.29	0.98	1.113	1.076	1.198	1.22	1.258	1.002	1.028	1.075	0.968	0.926	0.963	0.85	1.018	0.996	0.942
		288	1.209	1.191	1.134	1.157	1.084	1.18	1.288	1.155	1.275	1.467	1.185	1.252	1.24	1.132	1.232	1.12	1.076	1.12	1.217	1.22	1.121	1.803	0.786	1.449		288	1.375	1.402	0.881	1.208	1.292	0.977	1.111	1.076	1.196	1.218	1.26	1	1.025	1.074	0.964	0.922	0.961	0.846	1.015	0.995	0.939
		300	1.208	1.191	1.133	1.155	1.081	1.177	1.286	1.153	1.274	1.465	1.183	1.251	1.24	1.13	1.231	1.117	1.072	1.118	1.215	1.218	1.119	1.803	0.785	1.449		300	1.376	1.397	0.88	1.209	1.288	0.975	1.11	1.073	1.196	1.219	1.257	0.999	1.024	1.072	0.963	0.921	0.958	0.844	1.013	0.992	0.938
		312	1.208	1.19	1.132	1.152	1.081	1.176	1.286	1.153	1.273	1.466	1.183	1.25	1.239	1.131	1.23	1.115	1.07	1.116	1.214	1.216	1.118	1.803	0.787	1.45		312	1.375	1.399	0.878	1.208	1.289	0.973	1.108	1.073	1.195	1.218	1.259	0.998	1.022	1.071	0.961	0.917	0.956	0.841	1.011	0.991	0.935
		324	1.206	1.189	1.131	1.15	1.078	1.173	1.284	1.151	1.272	1.464	1.182	1.25	1.238	1.129	1.229	1.113	1.067	1.114	1.213	1.215	1.116	1.802	0.788	1.45		324	1.373	1.396	0.876	1.206	1.286	0.97	1.106	1.071	1.194	1.216	1.257	0.996	1.019	1.068	0.958	0.913	0.953	0.837	1.008	0.988	0.932
		336	1.205	1.189	1.128	1.149	1.073	1.172	1.283	1.147	1.272	1.464	1.178	1.249	1.237	1.125	1.228	1.109	1.061	1.111	1.212	1.214	1.113	1.803	0.785	1.452		336	1.371	1.387	0.873	1.204	1.277	0.967	1.104	1.067	1.192	1.214	1.249	0.994	1.016	1.064	0.955	0.911	0.948	0.834	1.005	0.984	0.93
		348	1.205	1.188	1.129	1.147	1.073	1.17	1.282	1.148	1.271	1.463	1.179	1.248	1.237	1.127	1.228	1.107	1.059	1.108	1.21	1.213	1.113	1.804	0.788	1.452		348	1.369	1.392	0.871	1.203	1.28	0.966	1.102	1.067	1.19	1.214	1.254	0.992	1.013	1.063	0.952	0.907	0.946	0.831	1.003	0.983	0.927
		360	1.204	1.187	1.128	1.145	1.071	1.168	1.281	1.148	1.27	1.461	1.178	1.247	1.236	1.125	1.227	1.103	1.057	1.105	1.208	1.211	1.112	1.802	0.788	1.453		360	1.369	1.39	0.869	1.201	1.279	0.963	1.101	1.065	1.189	1.214	1.252	0.991	1.011	1.061	0.95	0.905	0.944	0.829	1.001	0.981	0.924
		372	1.202	1.185	1.126	1.141	1.068	1.164	1.278	1.146	1.268	1.459	1.176	1.246	1.233	1.124	1.225	1.1	1.053	1.103	1.207	1.208	1.11	1.801	0.787	1.452		372	1.366	1.386	0.866	1.199	1.274	0.96	1.099	1.062	1.184	1.21	1.247	0.989	1.008	1.057	0.947	0.901	0.94	0.824	0.998	0.977	0.921
		384	1.202	1.186	1.126	1.14	1.066	1.163	1.278	1.146	1.268	1.459	1.176	1.246	1.233	1.124	1.224	1.097	1.05	1.1	1.205	1.208	1.109	1.802	0.788	1.454		384	1.364	1.387	0.864	1.196	1.275	0.957	1.096	1.061	1.185	1.208	1.249	0.987	1.005	1.056	0.944	0.898	0.938	0.821	0.995	0.977	0.918
		396	1.202	1.185	1.125	1.138	1.063	1.161	1.278	1.144	1.268	1.463	1.174	1.247	1.233	1.123	1.225	1.096	1.047	1.099	1.205	1.207	1.107	1.802	0.788	1.455		396	1.367	1.384	0.863	1.198	1.272	0.956	1.097	1.06	1.185	1.21	1.246	0.987	1.004	1.052	0.943	0.896	0.935	0.819	0.994	0.973	0.917
		408	1.201	1.183	1.124	1.135	1.061	1.159	1.275	1.143	1.266	1.458	1.173	1.244	1.23	1.121	1.222	1.091	1.044	1.095	1.202	1.204	1.105	1.801	0.788	1.455		408	1.362	1.381	0.86	1.192	1.27	0.952	1.093	1.057	1.182	1.206	1.244	0.983	1	1.049	0.939	0.893	0.932	0.815	0.991	0.971	0.913
		420	1.199	1.182	1.123	1.133	1.058	1.156	1.273	1.142	1.265	1.458	1.171	1.244	1.229	1.121	1.221	1.088	1.041	1.092	1.201	1.203	1.103	1.801	0.788	1.455		420	1.363	1.38	0.858	1.193	1.269	0.95	1.092	1.055	1.182	1.207	1.243	0.983	0.999	1.047	0.937	0.89	0.929	0.813	0.988	0.969	0.911
		432	1.199	1.181	1.123	1.131	1.057	1.154	1.273	1.141	1.264	1.458	1.17	1.243	1.229	1.12	1.22	1.086	1.038	1.089	1.199	1.201	1.102	1.801	0.788	1.455		432	1.359	1.38	0.856	1.192	1.268	0.948	1.09	1.054	1.18	1.206	1.243	0.981	0.997	1.045	0.934	0.887	0.927	0.809	0.986	0.966	0.909
		444	1.197	1.179	1.121	1.128	1.053	1.151	1.271	1.139	1.262	1.454	1.168	1.241	1.228	1.117	1.218	1.083	1.034	1.086	1.196	1.199	1.099	1.8	0.787	1.455		444	1.357	1.375	0.853	1.188	1.262	0.945	1.088	1.05	1.176	1.203	1.238	0.979	0.993	1.041	0.931	0.885	0.922	0.806	0.982	0.963	0.906
		456	1.196	1.18	1.122	1.127	1.053	1.15	1.27	1.14	1.261	1.456	1.169	1.241	1.227	1.119	1.218	1.08	1.033	1.084	1.196	1.199	1.1	1.801	0.789	1.456		456	1.356	1.38	0.851	1.186	1.266	0.941	1.086	1.051	1.175	1.2	1.242	0.977	0.991	1.04	0.928	0.881	0.922	0.802	0.98	0.963	0.902
		468	1.196	1.179	1.121	1.124	1.051	1.147	1.269	1.139	1.26	1.452	1.168	1.239	1.225	1.118	1.216	1.077	1.031	1.081	1.195	1.196	1.098	1.8	0.789	1.455		468	1.358	1.377	0.85	1.188	1.264	0.94	1.086	1.049	1.177	1.203	1.241	0.976	0.99	1.038	0.927	0.879	0.918	0.801	0.979	0.961	0.902
		480	1.195	1.179	1.119	1.122	1.048	1.145	1.268	1.137	1.26	1.454	1.166	1.24	1.225	1.115	1.216	1.075	1.027	1.079	1.194	1.195	1.096	1.801	0.787	1.456		480	1.356	1.372	0.848	1.186	1.259	0.938	1.084	1.046	1.175	1.202	1.237	0.975	0.987	1.035	0.924	0.877	0.915	0.797	0.976	0.957	0.899
		492	1.194	1.177	1.118	1.119	1.045	1.143	1.266	1.136	1.258	1.452	1.165	1.238	1.224	1.114	1.214	1.072	1.024	1.076	1.192	1.193	1.095	1.8	0.788	1.455		492	1.353	1.371	0.845	1.185	1.259	0.935	1.082	1.044	1.172	1.2	1.237	0.973	0.984	1.032	0.921	0.874	0.912	0.794	0.974	0.955	0.896
		504	1.192	1.176	1.118	1.116	1.044	1.139	1.264	1.135	1.256	1.45	1.165	1.236	1.222	1.113	1.212	1.068	1.021	1.072	1.189	1.191	1.094	1.799	0.787	1.455		504	1.35	1.37	0.843	1.179	1.257	0.931	1.079	1.043	1.169	1.195	1.238	0.97	0.98	1.03	0.917	0.87	0.909	0.79	0.971	0.952	0.892
		516	1.191	1.175	1.118	1.115	1.042	1.137	1.264	1.135	1.256	1.45	1.165	1.236	1.222	1.114	1.212	1.067	1.019	1.07	1.188	1.19	1.093	1.799	0.788	1.455		516	1.353	1.37	0.842	1.181	1.258	0.93	1.078	1.042	1.171	1.199	1.237	0.97	0.98	1.028	0.916	0.869	0.907	0.788	0.97	0.951	0.891
		528	1.192	1.175	1.117	1.113	1.04	1.136	1.263	1.134	1.255	1.45	1.164	1.236	1.221	1.112	1.211	1.064	1.016	1.068	1.187	1.189	1.091	1.8	0.788	1.455		528	1.35	1.37	0.839	1.179	1.258	0.927	1.077	1.041	1.168	1.198	1.236	0.968	0.977	1.026	0.914	0.866	0.904	0.785	0.968	0.949	0.888
		540	1.19	1.173	1.115	1.111	1.036	1.134	1.261	1.132	1.254	1.449	1.162	1.235	1.22	1.11	1.21	1.06	1.012	1.065	1.186	1.187	1.089	1.799	0.787	1.454		540	1.346	1.365	0.837	1.177	1.252	0.924	1.074	1.037	1.165	1.194	1.231	0.965	0.973	1.023	0.91	0.863	0.901	0.781	0.964	0.945	0.885
		552	1.19	1.173	1.115	1.109	1.034	1.133	1.262	1.131	1.254	1.452	1.162	1.235	1.22	1.109	1.21	1.058	1.01	1.063	1.185	1.187	1.087	1.801	0.787	1.456		552	1.349	1.364	0.836	1.179	1.249	0.924	1.073	1.036	1.167	1.196	1.231	0.965	0.972	1.02	0.909	0.86	0.898	0.779	0.963	0.944	0.884
		564	1.188	1.171	1.113	1.105	1.031	1.128	1.259	1.129	1.251	1.445	1.161	1.232	1.217	1.107	1.207	1.054	1.007	1.059	1.182	1.183	1.085	1.798	0.786	1.454		564	1.344	1.361	0.833	1.172	1.246	0.918	1.07	1.034	1.162	1.191	1.229	0.962	0.968	1.018	0.905	0.856	0.895	0.776	0.959	0.941	0.88
		576	1.188	1.171	1.112	1.104	1.029	1.127	1.259	1.128	1.25	1.448	1.159	1.233	1.216	1.106	1.208	1.053	1.004	1.057	1.182	1.182	1.084	1.799	0.786	1.455		576	1.342	1.358	0.83	1.17	1.243	0.916	1.069	1.032	1.161	1.19	1.227	0.96	0.966	1.015	0.902	0.855	0.891	0.773	0.957	0.938	0.877
		588	1.187	1.171	1.112	1.102	1.028	1.125	1.258	1.128	1.251	1.45	1.16	1.232	1.216	1.107	1.207	1.05	1.002	1.055	1.181	1.181	1.083	1.799	0.787	1.455		588	1.343	1.359	0.829	1.171	1.245	0.914	1.068	1.032	1.161	1.19	1.228	0.959	0.964	1.014	0.9	0.852	0.89	0.77	0.955	0.937	0.875
		600	1.185	1.168	1.11	1.098	1.024	1.121	1.255	1.126	1.248	1.443	1.159	1.23	1.213	1.105	1.204	1.046	0.998	1.051	1.178	1.178	1.081	1.798	0.786	1.453		600	1.341	1.356	0.827	1.168	1.241	0.911	1.066	1.028	1.16	1.189	1.225	0.957	0.962	1.01	0.898	0.849	0.887	0.767	0.953	0.934	0.872
		612	1.185	1.168	1.111	1.097	1.024	1.119	1.255	1.126	1.248	1.444	1.158	1.23	1.214	1.105	1.204	1.043	0.997	1.049	1.177	1.177	1.081	1.798	0.787	1.454		612	1.34	1.358	0.825	1.168	1.242	0.909	1.064	1.028	1.158	1.188	1.227	0.955	0.959	1.009	0.895	0.847	0.885	0.764	0.951	0.933	0.87
		624	1.183	1.167	1.109	1.093	1.02	1.117	1.253	1.125	1.246	1.444	1.157	1.229	1.212	1.103	1.203	1.04	0.993	1.046	1.176	1.175	1.078	1.798	0.786	1.453		624	1.337	1.354	0.822	1.164	1.237	0.905	1.061	1.026	1.155	1.185	1.223	0.953	0.956	1.006	0.892	0.844	0.88	0.76	0.947	0.93	0.866
		636	1.183	1.167	1.107	1.092	1.017	1.115	1.253	1.122	1.245	1.443	1.155	1.228	1.212	1.101	1.202	1.038	0.989	1.043	1.174	1.174	1.076	1.799	0.786	1.454		636	1.336	1.35	0.82	1.162	1.232	0.903	1.06	1.023	1.154	1.185	1.22	0.951	0.954	1.003	0.89	0.842	0.878	0.758	0.946	0.927	0.864
		648	1.181	1.165	1.106	1.089	1.014	1.112	1.25	1.122	1.244	1.441	1.155	1.227	1.21	1.099	1.2	1.034	0.986	1.039	1.171	1.172	1.074	1.797	0.786	1.453		648	1.334	1.349	0.818	1.159	1.232	0.9	1.058	1.021	1.15	1.182	1.218	0.949	0.951	1.001	0.887	0.837	0.874	0.753	0.942	0.925	0.861
		660	1.181	1.165	1.106	1.087	1.013	1.11	1.25	1.121	1.244	1.442	1.155	1.226	1.209	1.1	1.2	1.032	0.984	1.037	1.171	1.171	1.073	1.798	0.786	1.453		660	1.329	1.348	0.815	1.157	1.231	0.897	1.055	1.02	1.147	1.179	1.219	0.947	0.947	0.999	0.883	0.835	0.872	0.75	0.939	0.923	0.857
		672	1.181	1.164	1.105	1.086	1.011	1.108	1.251	1.12	1.243	1.443	1.154	1.227	1.209	1.099	1.2	1.029	0.981	1.035	1.17	1.17	1.072	1.799	0.786	1.454		672	1.332	1.348	0.814	1.157	1.232	0.895	1.055	1.019	1.148	1.181	1.218	0.946	0.946	0.996	0.882	0.832	0.869	0.749	0.938	0.921	0.856
		684	1.179	1.163	1.104	1.082	1.008	1.105	1.249	1.119	1.242	1.442	1.153	1.225	1.207	1.097	1.198	1.026	0.978	1.031	1.168	1.168	1.07	1.798	0.786	1.453		684	1.33	1.345	0.812	1.156	1.227	0.892	1.053	1.016	1.147	1.179	1.215	0.944	0.944	0.994	0.879	0.83	0.866	0.745	0.935	0.919	0.854
		696	1.178	1.161	1.103	1.08	1.006	1.103	1.247	1.118	1.241	1.44	1.152	1.224	1.206	1.097	1.196	1.023	0.975	1.029	1.167	1.167	1.069	1.799	0.786	1.453		696	1.328	1.344	0.809	1.155	1.227	0.89	1.051	1.015	1.144	1.177	1.216	0.942	0.941	0.992	0.877	0.826	0.864	0.742	0.933	0.916	0.85
		708	1.178	1.161	1.102	1.078	1.003	1.101	1.246	1.116	1.24	1.44	1.151	1.224	1.206	1.096	1.196	1.02	0.972	1.026	1.165	1.165	1.067	1.8	0.786	1.453		708	1.325	1.342	0.807	1.151	1.224	0.886	1.049	1.013	1.142	1.175	1.213	0.94	0.938	0.988	0.873	0.823	0.86	0.738	0.93	0.913	0.848
		720	1.177	1.161	1.102	1.076	1.001	1.099	1.246	1.116	1.239	1.44	1.151	1.224	1.204	1.094	1.196	1.016	0.97	1.023	1.164	1.163	1.066	1.798	0.786	1.453		720	1.328	1.342	0.806	1.152	1.224	0.885	1.049	1.012	1.143	1.177	1.213	0.939	0.936	0.987	0.873	0.821	0.858	0.736	0.928	0.912	0.846
		732	1.175	1.158	1.1	1.072	0.998	1.095	1.242	1.114	1.236	1.435	1.149	1.222	1.202	1.093	1.193	1.012	0.966	1.019	1.161	1.161	1.064	1.797	0.786	1.451		732	1.325	1.339	0.804	1.15	1.22	0.882	1.046	1.01	1.141	1.173	1.211	0.937	0.934	0.984	0.869	0.817	0.855	0.733	0.925	0.909	0.844
		744	1.174	1.157	1.1	1.07	0.996	1.093	1.242	1.113	1.236	1.435	1.149	1.221	1.202	1.092	1.192	1.01	0.963	1.017	1.161	1.16	1.062	1.796	0.786	1.452		744	1.321	1.338	0.801	1.145	1.219	0.879	1.044	1.008	1.138	1.172	1.209	0.934	0.931	0.982	0.866	0.814	0.852	0.729	0.922	0.907	0.84
		756	1.174	1.157	1.099	1.068	0.994	1.091	1.241	1.112	1.235	1.435	1.149	1.22	1.201	1.092	1.192	1.007	0.961	1.014	1.159	1.158	1.061	1.797	0.786	1.452		756	1.32	1.338	0.799	1.145	1.218	0.876	1.042	1.007	1.137	1.171	1.209	0.933	0.928	0.98	0.863	0.81	0.849	0.725	0.92	0.905	0.838
		768	1.172	1.155	1.097	1.065	0.99	1.087	1.24	1.111	1.234	1.435	1.147	1.22	1.2	1.09	1.19	1.004	0.957	1.012	1.157	1.156	1.058	1.797	0.786	1.452		768	1.319	1.334	0.797	1.142	1.214	0.873	1.04	1.004	1.135	1.169	1.206	0.931	0.925	0.976	0.86	0.809	0.846	0.722	0.919	0.903	0.834
		780	1.172	1.156	1.095	1.063	0.988	1.086	1.24	1.109	1.233	1.437	1.147	1.22	1.2	1.089	1.191	1.002	0.953	1.01	1.158	1.156	1.057	1.797	0.785	1.453		780	1.319	1.331	0.796	1.143	1.21	0.871	1.039	1.002	1.135	1.17	1.204	0.929	0.924	0.974	0.858	0.804	0.842	0.719	0.916	0.9	0.833
		792	1.172	1.155	1.097	1.061	0.986	1.084	1.238	1.11	1.232	1.435	1.147	1.218	1.198	1.088	1.188	0.999	0.952	1.007	1.155	1.154	1.057	1.797	0.786	1.453		792	1.315	1.334	0.792	1.137	1.212	0.867	1.035	1.001	1.129	1.165	1.205	0.926	0.92	0.973	0.855	0.802	0.841	0.716	0.913	0.898	0.829
		804	1.171	1.153	1.094	1.058	0.984	1.081	1.236	1.107	1.23	1.435	1.145	1.218	1.198	1.086	1.187	0.996	0.948	1.003	1.153	1.152	1.054	1.798	0.786	1.452		804	1.317	1.331	0.791	1.139	1.211	0.866	1.035	0.999	1.131	1.167	1.204	0.926	0.919	0.97	0.853	0.799	0.837	0.713	0.911	0.896	0.828
		816	1.169	1.153	1.094	1.056	0.981	1.079	1.236	1.107	1.23	1.434	1.145	1.217	1.197	1.086	1.187	0.992	0.945	1	1.152	1.15	1.052	1.798	0.786	1.452		816	1.313	1.33	0.789	1.134	1.208	0.863	1.032	0.998	1.128	1.165	1.202	0.924	0.915	0.968	0.849	0.796	0.834	0.71	0.908	0.894	0.824
		828	1.167	1.151	1.092	1.052	0.978	1.075	1.234	1.105	1.228	1.431	1.145	1.216	1.195	1.085	1.185	0.988	0.942	0.997	1.15	1.148	1.051	1.796	0.786	1.451		828	1.313	1.328	0.787	1.133	1.206	0.86	1.03	0.996	1.127	1.163	1.2	0.922	0.913	0.965	0.847	0.793	0.832	0.707	0.906	0.892	0.822
		840	1.168	1.151	1.093	1.051	0.977	1.075	1.234	1.105	1.229	1.434	1.145	1.216	1.195	1.085	1.185	0.986	0.94	0.995	1.15	1.148	1.05	1.797	0.787	1.453		840	1.308	1.328	0.783	1.129	1.207	0.857	1.028	0.995	1.124	1.161	1.201	0.919	0.91	0.964	0.844	0.791	0.83	0.703	0.903	0.89	0.818
		852	1.167	1.15	1.091	1.049	0.973	1.071	1.234	1.104	1.228	1.433	1.144	1.215	1.194	1.084	1.185	0.984	0.937	0.993	1.148	1.147	1.048	1.798	0.786	1.452		852	1.309	1.325	0.782	1.13	1.203	0.854	1.027	0.993	1.124	1.161	1.199	0.918	0.908	0.961	0.843	0.788	0.826	0.701	0.9	0.887	0.817
		864	1.167	1.15	1.09	1.046	0.971	1.069	1.231	1.103	1.227	1.432	1.142	1.215	1.193	1.082	1.183	0.981	0.934	0.989	1.147	1.145	1.046	1.797	0.786	1.453		864	1.308	1.325	0.781	1.129	1.201	0.851	1.025	0.991	1.123	1.16	1.198	0.916	0.906	0.958	0.84	0.785	0.824	0.697	0.898	0.885	0.814
		876	1.165	1.148	1.089	1.043	0.968	1.066	1.23	1.101	1.224	1.427	1.142	1.213	1.191	1.081	1.181	0.977	0.931	0.987	1.144	1.142	1.044	1.796	0.786	1.451		876	1.308	1.323	0.779	1.126	1.197	0.849	1.024	0.989	1.121	1.159	1.195	0.914	0.903	0.955	0.837	0.781	0.821	0.695	0.896	0.882	0.812
		888	1.163	1.147	1.089	1.04	0.966	1.063	1.229	1.101	1.224	1.429	1.141	1.212	1.19	1.08	1.181	0.974	0.928	0.984	1.144	1.141	1.043	1.797	0.787	1.452		888	1.305	1.321	0.776	1.123	1.197	0.846	1.022	0.988	1.119	1.157	1.195	0.913	0.9	0.953	0.834	0.779	0.818	0.691	0.893	0.881	0.808
		900	1.163	1.147	1.087	1.039	0.963	1.061	1.229	1.099	1.223	1.429	1.14	1.212	1.189	1.079	1.179	0.972	0.924	0.981	1.142	1.139	1.041	1.796	0.785	1.452		900	1.304	1.318	0.774	1.123	1.194	0.844	1.019	0.985	1.117	1.157	1.192	0.911	0.898	0.95	0.832	0.775	0.815	0.688	0.89	0.877	0.806
		912	1.161	1.145	1.086	1.035	0.96	1.058	1.227	1.097	1.221	1.427	1.139	1.211	1.188	1.077	1.178	0.968	0.921	0.977	1.139	1.138	1.039	1.796	0.785	1.451		912	1.304	1.314	0.772	1.122	1.19	0.842	1.018	0.983	1.117	1.158	1.19	0.909	0.896	0.947	0.83	0.772	0.811	0.685	0.888	0.875	0.804
		924	1.161	1.145	1.086	1.034	0.958	1.057	1.226	1.098	1.221	1.429	1.139	1.211	1.188	1.077	1.178	0.966	0.919	0.975	1.139	1.137	1.039	1.796	0.786	1.452		924	1.304	1.318	0.771	1.122	1.194	0.839	1.017	0.983	1.117	1.156	1.192	0.909	0.894	0.947	0.827	0.77	0.809	0.683	0.887	0.874	0.801
		936	1.159	1.143	1.083	1.03	0.955	1.053	1.224	1.095	1.219	1.425	1.137	1.208	1.186	1.075	1.176	0.962	0.915	0.971	1.136	1.135	1.036	1.796	0.785	1.451		936	1.299	1.313	0.768	1.118	1.188	0.835	1.015	0.98	1.114	1.153	1.188	0.905	0.891	0.943	0.824	0.766	0.805	0.678	0.883	0.87	0.799
		948	1.158	1.141	1.083	1.026	0.952	1.049	1.223	1.094	1.217	1.423	1.136	1.208	1.184	1.074	1.175	0.958	0.912	0.968	1.135	1.132	1.035	1.795	0.785	1.45		948	1.298	1.311	0.766	1.115	1.186	0.833	1.013	0.978	1.111	1.152	1.186	0.904	0.888	0.94	0.821	0.764	0.802	0.675	0.88	0.868	0.796
		960	1.158	1.142	1.082	1.026	0.95	1.049	1.224	1.093	1.218	1.428	1.136	1.209	1.185	1.073	1.176	0.957	0.909	0.967	1.135	1.133	1.034	1.796	0.786	1.453		960	1.298	1.311	0.764	1.117	1.185	0.83	1.011	0.977	1.112	1.152	1.187	0.902	0.886	0.939	0.819	0.76	0.8	0.672	0.879	0.866	0.793
		972	1.156	1.14	1.082	1.022	0.947	1.044	1.221	1.092	1.216	1.422	1.134	1.207	1.182	1.072	1.173	0.953	0.907	0.963	1.133	1.129	1.031	1.794	0.785	1.451		972	1.297	1.308	0.762	1.113	1.183	0.827	1.01	0.975	1.11	1.15	1.184	0.9	0.884	0.936	0.817	0.758	0.797	0.67	0.877	0.864	0.791
		984	1.157	1.141	1.082	1.021	0.945	1.044	1.221	1.091	1.216	1.426	1.133	1.207	1.183	1.071	1.174	0.951	0.903	0.961	1.131	1.129	1.03	1.796	0.786	1.452		984	1.297	1.31	0.76	1.112	1.183	0.826	1.008	0.974	1.111	1.151	1.184	0.899	0.881	0.934	0.814	0.755	0.794	0.667	0.874	0.862	0.788
		996	1.155	1.139	1.081	1.017	0.943	1.04	1.22	1.091	1.214	1.423	1.134	1.206	1.181	1.071	1.171	0.947	0.901	0.958	1.129	1.127	1.029	1.796	0.787	1.451		996	1.294	1.309	0.758	1.108	1.182	0.822	1.005	0.972	1.106	1.147	1.185	0.897	0.878	0.933	0.811	0.752	0.792	0.663	0.871	0.86	0.785
		1008	1.154	1.137	1.078	1.015	0.938	1.037	1.218	1.087	1.212	1.42	1.131	1.204	1.18	1.068	1.17	0.944	0.896	0.954	1.127	1.125	1.026	1.795	0.784	1.451		1008	1.291	1.302	0.756	1.107	1.176	0.819	1.003	0.969	1.105	1.145	1.179	0.894	0.875	0.929	0.808	0.75	0.787	0.66	0.868	0.856	0.782
		1020	1.152	1.136	1.076	1.01	0.935	1.034	1.216	1.086	1.21	1.417	1.129	1.202	1.178	1.067	1.168	0.94	0.893	0.951	1.125	1.122	1.024	1.794	0.784	1.45		1020	1.286	1.299	0.752	1.102	1.172	0.815	1	0.967	1.1	1.141	1.176	0.891	0.872	0.925	0.804	0.745	0.784	0.656	0.864	0.853	0.778
		1032	1.153	1.136	1.077	1.01	0.933	1.032	1.217	1.086	1.21	1.421	1.129	1.203	1.178	1.066	1.168	0.939	0.891	0.949	1.125	1.123	1.023	1.795	0.785	1.451		1032	1.289	1.3	0.751	1.104	1.175	0.813	1	0.966	1.101	1.143	1.177	0.891	0.87	0.923	0.802	0.743	0.782	0.653	0.863	0.852	0.777
		1044	1.153	1.135	1.077	1.007	0.931	1.03	1.216	1.085	1.21	1.421	1.129	1.203	1.177	1.065	1.167	0.935	0.888	0.945	1.123	1.121	1.022	1.795	0.785	1.451		1044	1.289	1.299	0.75	1.104	1.173	0.811	0.998	0.965	1.102	1.144	1.177	0.889	0.869	0.922	0.8	0.741	0.78	0.651	0.862	0.849	0.775
		1056	1.15	1.135	1.075	1.004	0.928	1.027	1.214	1.084	1.209	1.419	1.128	1.202	1.176	1.064	1.166	0.933	0.885	0.943	1.122	1.119	1.02	1.795	0.785	1.451		1056	1.286	1.297	0.747	1.1	1.17	0.808	0.996	0.962	1.099	1.141	1.175	0.887	0.866	0.919	0.797	0.738	0.777	0.648	0.859	0.847	0.772
		1068	1.149	1.133	1.074	1.001	0.925	1.025	1.213	1.083	1.207	1.419	1.127	1.2	1.175	1.063	1.166	0.928	0.881	0.94	1.12	1.117	1.018	1.795	0.785	1.451		1068	1.282	1.296	0.744	1.096	1.167	0.804	0.994	0.961	1.095	1.136	1.174	0.884	0.862	0.917	0.793	0.734	0.773	0.644	0.855	0.845	0.768
		1080	1.15	1.133	1.074	1	0.923	1.023	1.213	1.082	1.207	1.421	1.127	1.201	1.175	1.063	1.165	0.926	0.879	0.938	1.119	1.117	1.017	1.796	0.786	1.452		1080	1.285	1.295	0.743	1.097	1.166	0.802	0.993	0.959	1.096	1.139	1.173	0.884	0.861	0.914	0.792	0.733	0.77	0.641	0.854	0.843	0.767
		1092	1.148	1.132	1.072	0.997	0.921	1.02	1.212	1.081	1.205	1.418	1.126	1.199	1.173	1.062	1.163	0.923	0.876	0.933	1.117	1.115	1.016	1.796	0.786	1.452		1092	1.283	1.295	0.741	1.095	1.165	0.799	0.992	0.958	1.094	1.137	1.173	0.882	0.858	0.912	0.789	0.73	0.768	0.638	0.851	0.841	0.764
		1104	1.147	1.132	1.07	0.995	0.916	1.018	1.21	1.079	1.205	1.419	1.125	1.199	1.173	1.06	1.163	0.92	0.872	0.931	1.116	1.114	1.013	1.796	0.785	1.452		1104	1.276	1.291	0.737	1.089	1.162	0.795	0.987	0.955	1.089	1.133	1.169	0.878	0.854	0.909	0.785	0.726	0.765	0.634	0.848	0.838	0.76
		1116	1.147	1.129	1.07	0.991	0.915	1.014	1.209	1.079	1.202	1.416	1.124	1.197	1.171	1.06	1.161	0.916	0.87	0.928	1.115	1.111	1.012	1.796	0.786	1.451		1116	1.279	1.291	0.736	1.092	1.16	0.794	0.988	0.954	1.092	1.136	1.169	0.878	0.853	0.907	0.785	0.724	0.762	0.633	0.848	0.836	0.759
		1128	1.144	1.129	1.068	0.987	0.911	1.01	1.206	1.076	1.201	1.414	1.123	1.196	1.17	1.058	1.159	0.913	0.866	0.925	1.113	1.11	1.01	1.794	0.785	1.45		1128	1.277	1.288	0.734	1.09	1.156	0.791	0.985	0.951	1.089	1.133	1.165	0.876	0.851	0.904	0.781	0.72	0.759	0.629	0.843	0.833	0.756
		1140	1.145	1.127	1.069	0.985	0.91	1.008	1.206	1.076	1.201	1.415	1.123	1.196	1.169	1.058	1.159	0.91	0.864	0.922	1.111	1.108	1.009	1.794	0.786	1.451		1140	1.276	1.288	0.733	1.088	1.158	0.788	0.984	0.951	1.088	1.133	1.167	0.875	0.848	0.902	0.779	0.717	0.757	0.626	0.842	0.832	0.754
		1152	1.143	1.127	1.068	0.983	0.906	1.006	1.206	1.075	1.201	1.415	1.121	1.196	1.168	1.056	1.158	0.907	0.86	0.919	1.11	1.107	1.006	1.795	0.785	1.451		1152	1.274	1.284	0.729	1.085	1.154	0.784	0.981	0.948	1.084	1.129	1.164	0.871	0.844	0.898	0.776	0.714	0.753	0.622	0.839	0.828	0.75
		1164	1.141	1.126	1.066	0.979	0.902	1.002	1.202	1.072	1.197	1.409	1.12	1.193	1.165	1.054	1.155	0.903	0.857	0.915	1.106	1.104	1.004	1.794	0.784	1.45		1164	1.268	1.28	0.726	1.079	1.149	0.78	0.978	0.945	1.079	1.124	1.161	0.868	0.84	0.895	0.771	0.71	0.75	0.618	0.836	0.826	0.746
		1176	1.142	1.125	1.065	0.977	0.901	1.001	1.204	1.072	1.198	1.413	1.119	1.194	1.166	1.054	1.156	0.901	0.854	0.913	1.106	1.104	1.003	1.795	0.785	1.452		1176	1.269	1.28	0.726	1.08	1.149	0.779	0.977	0.944	1.081	1.127	1.161	0.868	0.839	0.893	0.77	0.709	0.747	0.616	0.834	0.824	0.745
		1188	1.138	1.122	1.063	0.972	0.897	0.995	1.199	1.07	1.193	1.404	1.117	1.19	1.162	1.052	1.152	0.895	0.85	0.907	1.102	1.099	1.001	1.791	0.784	1.449		1188	1.268	1.278	0.723	1.077	1.144	0.775	0.975	0.942	1.078	1.123	1.157	0.865	0.837	0.89	0.766	0.705	0.743	0.612	0.83	0.821	0.742
		1200	1.139	1.123	1.064	0.971	0.895	0.995	1.201	1.071	1.196	1.412	1.118	1.191	1.164	1.052	1.153	0.894	0.848	0.907	1.103	1.1	1	1.794	0.785	1.451		1200	1.27	1.28	0.722	1.079	1.148	0.774	0.974	0.942	1.081	1.126	1.16	0.865	0.835	0.889	0.765	0.702	0.742	0.61	0.83	0.82	0.741
		1212	1.138	1.122	1.062	0.968	0.892	0.991	1.199	1.068	1.194	1.409	1.117	1.19	1.162	1.05	1.152	0.891	0.845	0.903	1.102	1.098	0.998	1.793	0.785	1.45		1212	1.266	1.276	0.719	1.073	1.143	0.769	0.971	0.939	1.078	1.122	1.157	0.863	0.832	0.885	0.761	0.7	0.739	0.607	0.827	0.817	0.737
		1224	1.136	1.121	1.061	0.965	0.889	0.988	1.197	1.067	1.192	1.405	1.116	1.188	1.16	1.049	1.15	0.888	0.842	0.899	1.099	1.095	0.997	1.793	0.785	1.45		1224	1.266	1.274	0.717	1.074	1.142	0.767	0.971	0.938	1.075	1.122	1.155	0.861	0.829	0.884	0.759	0.697	0.736	0.604	0.823	0.815	0.735
		1236	1.136	1.12	1.06	0.963	0.886	0.985	1.197	1.065	1.192	1.407	1.115	1.188	1.159	1.048	1.149	0.885	0.838	0.897	1.098	1.094	0.994	1.793	0.784	1.45		1236	1.262	1.271	0.715	1.073	1.138	0.764	0.968	0.934	1.073	1.119	1.153	0.859	0.827	0.881	0.756	0.693	0.733	0.6	0.82	0.811	0.732
		1248	1.135	1.119	1.059	0.96	0.882	0.983	1.195	1.064	1.19	1.405	1.114	1.187	1.158	1.046	1.148	0.881	0.835	0.894	1.097	1.093	0.992	1.793	0.784	1.45		1248	1.261	1.268	0.713	1.068	1.136	0.76	0.966	0.932	1.07	1.117	1.15	0.856	0.824	0.878	0.753	0.69	0.728	0.596	0.817	0.808	0.729
		1260	1.135	1.119	1.06	0.958	0.882	0.981	1.195	1.065	1.19	1.407	1.115	1.188	1.158	1.047	1.149	0.879	0.834	0.892	1.096	1.092	0.993	1.794	0.786	1.451		1260	1.264	1.273	0.712	1.071	1.139	0.759	0.966	0.933	1.074	1.119	1.154	0.856	0.823	0.878	0.752	0.688	0.728	0.595	0.817	0.808	0.728
		1272	1.134	1.117	1.058	0.955	0.878	0.977	1.194	1.063	1.189	1.405	1.113	1.186	1.157	1.046	1.147	0.876	0.829	0.888	1.094	1.09	0.99	1.794	0.785	1.451		1272	1.261	1.267	0.709	1.066	1.134	0.755	0.963	0.93	1.07	1.116	1.151	0.853	0.82	0.874	0.749	0.685	0.724	0.591	0.814	0.805	0.724
		1284	1.132	1.116	1.056	0.952	0.875	0.975	1.192	1.061	1.187	1.403	1.112	1.186	1.155	1.043	1.145	0.873	0.826	0.886	1.093	1.088	0.988	1.793	0.785	1.45		1284	1.261	1.266	0.707	1.065	1.131	0.752	0.962	0.929	1.069	1.115	1.148	0.852	0.818	0.871	0.746	0.682	0.721	0.588	0.811	0.802	0.722
		1296	1.13	1.115	1.055	0.948	0.872	0.971	1.191	1.059	1.185	1.401	1.111	1.183	1.153	1.043	1.143	0.869	0.822	0.882	1.089	1.085	0.986	1.792	0.784	1.449		1296	1.255	1.263	0.704	1.06	1.127	0.749	0.958	0.926	1.063	1.111	1.146	0.849	0.814	0.869	0.743	0.679	0.718	0.583	0.807	0.799	0.718
		1308	1.132	1.116	1.056	0.948	0.87	0.97	1.192	1.059	1.186	1.406	1.111	1.185	1.155	1.042	1.144	0.867	0.821	0.88	1.09	1.086	0.986	1.795	0.785	1.451		1308	1.259	1.265	0.703	1.064	1.131	0.747	0.958	0.925	1.066	1.114	1.147	0.849	0.812	0.868	0.742	0.677	0.716	0.582	0.807	0.799	0.717
		1320	1.131	1.114	1.055	0.944	0.867	0.967	1.19	1.058	1.184	1.403	1.109	1.184	1.153	1.041	1.143	0.864	0.817	0.877	1.088	1.084	0.984	1.795	0.785	1.45		1320	1.253	1.264	0.7	1.057	1.127	0.743	0.955	0.924	1.062	1.11	1.145	0.846	0.809	0.865	0.738	0.673	0.712	0.578	0.803	0.797	0.714
		1332	1.129	1.113	1.053	0.94	0.864	0.964	1.187	1.056	1.183	1.4	1.108	1.182	1.151	1.04	1.141	0.86	0.814	0.873	1.085	1.081	0.982	1.793	0.785	1.449		1332	1.256	1.26	0.7	1.059	1.124	0.742	0.955	0.921	1.065	1.112	1.143	0.846	0.807	0.862	0.736	0.672	0.709	0.576	0.803	0.794	0.713
		1344	1.127	1.111	1.054	0.937	0.863	0.961	1.187	1.057	1.181	1.4	1.11	1.181	1.15	1.041	1.14	0.856	0.813	0.871	1.085	1.079	0.982	1.792	0.787	1.449		1344	1.255	1.264	0.698	1.058	1.128	0.739	0.954	0.922	1.064	1.111	1.147	0.844	0.806	0.861	0.734	0.669	0.708	0.573	0.8	0.794	0.71
		1356	1.126	1.111	1.052	0.934	0.859	0.957	1.186	1.054	1.181	1.398	1.107	1.18	1.15	1.038	1.139	0.853	0.808	0.867	1.082	1.078	0.979	1.792	0.785	1.45		1356	1.249	1.258	0.693	1.051	1.12	0.734	0.95	0.918	1.056	1.105	1.141	0.84	0.801	0.857	0.729	0.664	0.704	0.569	0.796	0.789	0.706
		1368	1.127	1.111	1.051	0.932	0.856	0.956	1.185	1.053	1.18	1.402	1.107	1.18	1.149	1.037	1.139	0.851	0.805	0.864	1.081	1.077	0.977	1.794	0.785	1.451		1368	1.248	1.258	0.692	1.05	1.119	0.731	0.948	0.917	1.056	1.105	1.142	0.839	0.799	0.855	0.727	0.662	0.701	0.566	0.793	0.788	0.704
		1380	1.127	1.111	1.049	0.931	0.854	0.954	1.185	1.052	1.18	1.402	1.105	1.18	1.149	1.035	1.139	0.848	0.801	0.863	1.081	1.077	0.975	1.794	0.785	1.451		1380	1.248	1.254	0.69	1.05	1.115	0.729	0.947	0.914	1.056	1.104	1.138	0.837	0.797	0.852	0.725	0.658	0.698	0.563	0.792	0.784	0.702
		1392	1.124	1.109	1.048	0.926	0.85	0.949	1.182	1.05	1.177	1.397	1.104	1.178	1.147	1.034	1.136	0.844	0.799	0.859	1.078	1.073	0.973	1.792	0.785	1.45		1392	1.245	1.253	0.687	1.047	1.114	0.725	0.944	0.913	1.051	1.101	1.137	0.835	0.794	0.85	0.722	0.656	0.695	0.559	0.788	0.782	0.699
		1404	1.122	1.106	1.049	0.922	0.848	0.945	1.179	1.051	1.175	1.394	1.105	1.176	1.144	1.034	1.133	0.84	0.797	0.855	1.076	1.07	0.973	1.79	0.786	1.448		1404	1.241	1.254	0.684	1.042	1.115	0.722	0.941	0.912	1.048	1.099	1.14	0.831	0.79	0.849	0.718	0.653	0.693	0.555	0.785	0.781	0.694
		1416	1.123	1.108	1.047	0.922	0.846	0.945	1.182	1.048	1.177	1.399	1.103	1.178	1.146	1.033	1.136	0.839	0.793	0.854	1.076	1.072	0.971	1.793	0.786	1.451		1416	1.244	1.252	0.684	1.044	1.111	0.72	0.941	0.91	1.051	1.101	1.137	0.831	0.789	0.846	0.717	0.65	0.69	0.553	0.784	0.779	0.693
		1428	1.122	1.107	1.046	0.918	0.841	0.942	1.179	1.047	1.176	1.399	1.102	1.177	1.145	1.031	1.134	0.836	0.789	0.852	1.075	1.07	0.969	1.794	0.785	1.45		1428	1.244	1.249	0.681	1.042	1.109	0.717	0.94	0.908	1.05	1.101	1.134	0.829	0.786	0.843	0.714	0.647	0.686	0.55	0.781	0.775	0.691
		1440	1.121	1.106	1.045	0.916	0.839	0.939	1.179	1.046	1.174	1.397	1.102	1.176	1.144	1.03	1.133	0.833	0.787	0.849	1.073	1.069	0.967	1.794	0.785	1.45		1440	1.24	1.248	0.679	1.038	1.107	0.714	0.937	0.906	1.046	1.096	1.133	0.827	0.783	0.84	0.711	0.644	0.683	0.546	0.779	0.773	0.687
		1452	1.12	1.105	1.045	0.912	0.837	0.936	1.178	1.046	1.172	1.396	1.101	1.174	1.142	1.03	1.131	0.829	0.784	0.845	1.071	1.066	0.966	1.792	0.786	1.45		1452	1.236	1.248	0.676	1.034	1.109	0.71	0.934	0.905	1.043	1.093	1.133	0.824	0.779	0.839	0.707	0.641	0.681	0.543	0.776	0.772	0.684
		1464	1.119	1.103	1.043	0.909	0.833	0.933	1.177	1.043	1.171	1.395	1.099	1.174	1.14	1.028	1.13	0.827	0.78	0.841	1.069	1.065	0.963	1.792	0.785	1.449		1464	1.24	1.243	0.676	1.038	1.103	0.708	0.934	0.902	1.045	1.096	1.128	0.824	0.779	0.835	0.706	0.639	0.678	0.541	0.775	0.768	0.683
		1476	1.117	1.101	1.043	0.905	0.831	0.929	1.174	1.043	1.169	1.392	1.099	1.172	1.139	1.028	1.128	0.823	0.777	0.839	1.067	1.062	0.962	1.791	0.786	1.449		1476	1.235	1.244	0.673	1.032	1.104	0.704	0.931	0.901	1.041	1.092	1.13	0.821	0.775	0.834	0.703	0.635	0.675	0.537	0.771	0.767	0.679
		1488	1.117	1.101	1.042	0.904	0.828	0.927	1.174	1.042	1.169	1.394	1.098	1.172	1.139	1.026	1.128	0.82	0.774	0.836	1.067	1.062	0.961	1.794	0.786	1.449		1488	1.233	1.241	0.67	1.03	1.101	0.701	0.929	0.899	1.039	1.09	1.129	0.819	0.773	0.831	0.7	0.633	0.672	0.534	0.768	0.764	0.676
		1500	1.117	1.101	1.041	0.901	0.825	0.924	1.173	1.04	1.168	1.394	1.097	1.172	1.138	1.024	1.127	0.817	0.77	0.833	1.065	1.06	0.959	1.793	0.785	1.449		1500	1.233	1.239	0.669	1.029	1.098	0.699	0.928	0.898	1.038	1.091	1.126	0.818	0.771	0.828	0.698	0.631	0.67	0.531	0.767	0.761	0.675
[truncated: 21 more columns]

## Sheet: Fig 1D
Fig 1D			WT + 100nM Ub'd Titin I27 V15P	WT + 100nM Ub'd Titin I27 V15P	WT + 100nM Ub'd Titin I27 V15P	YA1 + 100nM Ub'd Titin I27 V15P	YA1 + 100nM Ub'd Titin I27 V15P	YA1 + 100nM Ub'd Titin I27 V15P	YA2 + 100nM Ub'd Titin I27 V15P	YA2 + 100nM Ub'd Titin I27 V15P	YA2 + 100nM Ub'd Titin I27 V15P	YA2 + 100nM Ub'd Titin I27 V15P	YA3 + 100nM Ub'd Titin I27 V15P	YA3 + 100nM Ub'd Titin I27 V15P	YA3 + 100nM Ub'd Titin I27 V15P	YA4 + 100nM Ub'd Titin I27 V15P	YA4 + 100nM Ub'd Titin I27 V15P	YA4 + 100nM Ub'd Titin I27 V15P	YA5 + 100nM Ub'd Titin I27 V15P	YA5 + 100nM Ub'd Titin I27 V15P	YA5 + 100nM Ub'd Titin I27 V15P	YA6 + 100nM Ub'd Titin I27 V15P	YA6 + 100nM Ub'd Titin I27 V15P	YA6 + 100nM Ub'd Titin I27 V15P	Substrate Alone (Negative Control)	Substrate Alone (Negative Control)	Substrate Alone (Negative Control)	Chymotrypsin + 100nM Ub'd Titin I27 V15P (Postive Control)	Chymotrypsin + 100nM Ub'd Titin I27 V15P (Postive Control)	Chymotrypsin + 100nM Ub'd Titin I27 V15P (Postive Control)
Sup Fig1-2B		Time (s)	N1	N2	N3	N1	N2	N3	N1	N2	N3	N4	N1	N2	N3	N1	N2	N3	N1	N2	N3	N1	N2	N3	N1	N2	N3	N1	N2	N3
		0	135	134	136	142	139	142	140	144	147	142	137	139	137	137	137	137	141	138	143	131	131	128	144	138	137	61	64	65
		2	134	135	134	140	138	141	137	147	145	140	137	135	138	135	136	138	140	137	142	126	132	125	138	139	137	60	64	69
		4	131	133	135	138	138	141	138	143	148	141	139	136	134	138	137	136	139	138	141	126	129	127	139	136	136	58	62	64
		6	131	131	132	136	133	140	137	142	146	145	133	135	134	136	134	134	139	136	140	126	128	124	136	135	134	57	60	64
		8	129	134	132	135	135	137	136	140	146	144	134	135	132	133	131	134	137	133	139	124	128	122	134	135	134	58	58	63
		10	131	130	132	134	134	138	137	140	145	142	134	133	134	134	135	135	134	133	140	124	127	121	135	134	131	54	60	65
		12	129	130	131	134	133	136	135	138	143	141	131	134	132	135	132	133	136	133	140	122	125	122	133	133	133	56	60	63
		14	128	129	131	134	132	137	136	140	146	142	135	134	132	135	132	132	135	133	138	120	128	122	135	134	131	56	59	61
		16	129	131	131	135	134	137	134	138	143	144	133	133	131	135	133	134	133	132	136	124	126	123	133	133	131	55	60	64
		18	128	129	129	134	132	138	135	140	142	142	132	134	131	134	131	133	133	132	139	122	128	120	135	133	133	55	59	64
		20	128	129	130	133	133	135	136	139	142	142	134	134	131	132	133	133	134	132	137	122	127	122	134	134	132	56	60	62
		22	129	127	130	135	130	138	135	138	144	142	133	132	132	135	133	133	134	135	139	122	127	120	134	132	131	55	59	62
		24	126	127	129	135	133	136	133	136	143	143	133	134	131	133	132	133	133	133	137	123	125	121	132	133	131	55	59	62
		26	127	127	129	132	131	134	135	139	142	141	134	132	132	133	132	134	132	133	139	121	126	120	135	134	133	56	59	61
		28	126	126	129	133	131	135	135	137	142	140	131	133	132	134	133	132	135	131	137	123	127	120	134	133	132	57	57	63
		30	127	125	128	134	131	136	133	135	143	141	131	133	128	133	131	133	135	130	137	120	127	121	135	132	132	56	60	61
		32	126	125	128	132	129	136	134	137	141	142	131	132	131	132	131	134	133	129	138	122	126	122	134	133	130	55	59	62
		34	126	127	127	133	130	135	136	136	142	140	132	131	129	134	131	134	131	128	137	122	125	121	136	132	135	55	59	61
		36	126	125	126	133	129	135	134	136	142	141	132	132	132	131	131	133	133	130	138	123	126	121	134	133	130	55	60	62
		38	124	125	125	131	131	134	133	137	142	140	130	132	130	133	132	134	134	130	136	122	125	119	136	132	133	55	59	62
		40	123	125	124	133	130	133	133	136	140	138	132	131	128	132	130	131	133	131	136	121	125	120	134	132	133	56	59	63
		42	125	125	125	132	132	135	133	135	139	139	132	132	129	132	131	132	135	129	136	121	125	118	135	131	130	56	59	61
		44	124	124	123	131	131	131	135	135	141	139	128	133	128	131	129	133	133	134	136	123	123	122	132	134	131	55	62	62
		46	124	125	124	130	129	135	133	134	141	138	130	130	128	132	131	133	131	132	136	120	126	121	134	135	130	56	59	63
		48	125	125	124	131	130	130	134	135	140	137	129	128	128	132	130	131	132	133	136	121	126	120	137	132	131	55	58	64
		50	126	123	124	132	130	129	132	135	140	138	130	129	126	135	131	132	133	133	134	121	126	119	134	132	132	56	61	63
		52	124	121	122	132	129	130	131	135	141	140	128	131	128	130	130	132	130	131	137	118	123	120	134	133	131	55	59	60
		54	122	122	124	131	129	132	133	135	141	137	130	129	127	134	131	132	131	132	135	121	123	119	135	132	132	56	59	63
		56	123	122	123	130	129	130	134	135	136	138	128	133	129	132	130	130	132	130	134	120	124	119	137	133	131	56	60	63
		58	121	122	123	130	129	129	131	134	139	139	127	130	126	133	131	133	130	133	135	120	124	118	133	133	132	56	59	63
		60	122	121	123	130	128	133	133	134	138	139	127	130	129	132	130	131	130	130	135	122	124	119	134	134	130	57	59	63
		62	121	124	122	130	128	129	132	134	138	140	129	130	127	131	133	128	130	132	133	121	125	120	133	133	131	55	60	63
		64	121	122	122	129	126	129	131	134	138	138	127	128	128	132	131	131	130	131	135	120	126	121	133	129	131	55	59	66
		66	123	121	120	129	126	132	132	133	140	137	127	130	128	131	131	133	129	130	134	119	123	122	134	132	130	55	59	62
		68	123	120	120	130	126	130	131	133	137	138	127	127	129	130	130	131	131	132	133	119	123	120	134	132	130	56	59	63
		70	121	120	122	126	131	129	131	133	140	136	128	127	126	132	131	131	130	132	133	120	123	119	136	135	132	56	60	62
		72	122	121	120	128	126	130	131	132	139	138	128	127	127	132	129	131	126	131	132	119	123	119	133	134	130	54	61	62
		74	120	121	121	129	127	129	131	131	138	136	129	128	127	131	132	131	129	131	133	118	120	119	134	133	131	54	60	64
		76	122	120	120	130	126	129	132	133	135	134	126	125	125	130	129	128	127	129	131	119	123	118	134	134	131	55	60	63
		78	121	119	119	129	126	129	131	134	137	137	127	128	128	131	130	130	129	128	133	120	123	119	132	132	129	57	59	62
		80	121	121	120	128	128	129	129	133	139	137	127	126	126	132	130	130	128	130	132	120	125	118	134	132	131	55	59	61
		82	121	119	119	126	127	129	130	131	136	135	129	129	126	130	130	130	129	128	131	120	122	119	135	133	132	54	59	60
		84	118	119	119	127	126	127	131	131	138	136	126	126	124	131	131	129	127	129	133	121	123	119	135	133	132	56	60	62
		86	118	119	120	126	126	126	129	132	134	136	128	129	126	130	129	131	128	128	134	121	122	118	133	133	130	56	59	64
		88	120	119	119	128	125	128	128	131	137	134	125	125	127	130	129	127	127	131	132	118	122	118	136	132	132	57	58	63
		90	120	119	120	128	125	128	128	131	134	136	127	127	125	130	128	131	129	127	132	117	123	119	133	131	133	56	61	63
		92	117	118	118	127	125	128	127	131	137	134	128	126	126	129	129	130	128	128	132	119	122	118	133	133	130	56	59	63
		94	119	117	121	125	126	127	129	132	136	136	125	127	124	128	129	130	127	128	132	118	122	116	134	133	131	57	57	61
		96	117	119	118	127	127	128	128	133	136	134	127	127	123	130	127	128	127	129	130	120	124	119	135	132	130	57	60	62
		98	117	116	118	127	127	126	128	130	136	135	128	127	125	129	129	129	128	128	131	120	123	119	136	132	133	56	61	61
		100	120	117	117	125	126	126	127	131	135	136	125	127	124	128	128	129	125	129	130	119	123	117	134	133	132	56	60	63
		102	116	116	118	125	124	126	130	130	136	133	126	122	124	127	130	131	127	128	131	118	121	118	137	134	131	57	60	63
		104	118	117	116	126	125	127	128	128	133	133	125	126	125	130	128	130	126	128	130	118	122	118	135	133	131	55	59	62
		106	117	117	118	125	123	127	126	130	136	134	125	124	123	129	130	129	128	126	130	120	122	119	132	134	133	54	59	63
		108	117	117	118	127	123	127	127	130	135	133	127	127	124	128	126	128	127	127	128	118	121	116	133	134	133	56	60	62
		110	118	117	116	126	121	126	128	131	133	135	124	125	123	128	130	128	125	127	128	119	120	119	135	132	132	57	57	61
		112	118	115	118	125	125	125	127	130	135	134	126	126	122	131	127	129	124	127	130	119	121	117	133	132	132	56	60	64
		114	117	115	117	125	125	126	127	128	134	133	123	125	124	128	127	128	127	127	129	118	122	118	136	134	130	55	58	62
		116	118	116	116	126	124	125	127	128	133	133	124	124	123	127	128	129	126	125	128	117	121	118	133	132	130	55	60	62
		118	116	116	117	125	124	125	126	131	132	133	125	124	124	126	129	128	124	126	130	119	122	118	133	133	131	55	57	63
		120	115	116	117	125	123	126	127	128	134	130	124	124	124	127	128	127	127	126	131	116	119	119	134	133	130	55	61	63
		122	118	116	116	125	124	124	126	130	133	134	124	123	123	129	129	129	125	126	128	118	118	118	134	132	132	57	59	63
		124	117	114	116	125	121	127	128	129	133	133	123	125	123	129	127	129	125	126	130	116	120	116	135	134	130	55	60	64
		126	115	117	117	126	123	125	126	128	135	132	122	123	124	128	127	126	126	126	127	116	121	118	133	133	132	55	60	64
		128	116	116	117	123	123	125	127	130	132	134	124	124	122	129	128	129	125	126	127	118	121	119	136	132	131	57	60	64
		130	115	113	115	125	120	125	127	129	135	134	124	121	122	128	128	127	126	125	127	116	119	118	134	133	132	57	58	62
		132	116	114	116	123	123	123	126	130	133	133	124	124	122	127	128	127	127	125	125	118	121	119	134	133	130	56	60	62
		134	114	115	115	122	122	124	125	127	134	132	122	122	125	127	127	129	125	125	128	117	120	116	135	134	132	56	58	64
		136	115	115	115	123	124	124	127	128	135	132	122	123	122	128	126	127	125	126	129	117	120	116	136	132	131	54	58	63
		138	115	113	116	122	121	124	124	129	133	131	123	124	123	128	128	127	124	125	128	117	119	118	133	133	132	56	59	63
		140	117	115	117	125	123	122	126	127	134	133	124	123	122	127	126	125	125	124	126	118	121	116	133	132	131	56	61	63
		142	114	113	116	123	121	125	125	126	133	134	124	123	121	126	125	127	124	127	128	117	119	115	133	132	133	56	59	64
		144	116	113	115	123	123	123	125	128	135	132	123	122	121	125	126	125	124	125	128	116	118	116	132	133	133	56	59	61
		146	113	114	115	123	123	122	126	128	132	132	122	123	120	127	126	127	123	125	129	115	119	117	135	131	131	56	59	61
		148	115	115	114	123	122	122	124	129	133	132	122	123	121	127	125	127	123	123	128	115	118	117	136	132	132	56	59	63
		150	115	114	113	123	119	123	127	128	132	132	124	123	123	127	126	127	123	125	127	114	122	117	134	132	131	56	57	63
		152	114	113	111	122	120	122	122	128	132	130	122	120	121	127	126	126	123	123	128	117	118	116	132	134	132	55	60	61
		154	115	114	114	122	121	122	125	127	134	130	123	123	120	126	125	127	123	125	127	117	118	115	134	132	131	55	59	63
		156	114	112	113	123	121	122	126	128	132	131	122	122	120	128	126	126	123	123	127	115	118	115	134	134	132	55	59	63
		158	113	113	112	121	120	121	123	125	131	132	122	121	121	125	125	127	123	123	127	117	119	116	134	132	133	55	59	64
		160	114	115	114	122	120	122	125	127	132	130	123	123	123	124	126	126	122	124	129	117	119	115	134	132	132	56	61	62
		162	116	112	112	122	120	122	123	127	132	130	123	120	121	125	125	125	124	121	126	116	119	116	133	134	131	56	61	63
		164	113	113	112	121	121	121	124	126	132	130	121	124	120	129	125	127	123	120	126	113	119	116	135	133	130	56	60	64
		166	115	112	113	124	123	124	124	128	131	131	120	121	121	125	125	126	122	123	127	118	120	116	134	133	130	56	59	64
		168	112	112	115	124	122	121	124	127	129	131	118	122	121	128	125	126	125	123	126	115	119	115	134	132	130	56	60	64
		170	113	113	113	122	122	123	124	126	131	129	122	123	121	126	126	126	123	124	126	117	119	116	133	132	130	56	60	63
		172	114	110	111	121	121	122	123	127	131	130	119	119	118	128	127	125	122	123	125	115	119	116	133	134	130	56	60	63
		174	115	110	112	122	121	123	123	124	129	129	120	121	121	125	123	124	123	123	126	117	119	115	133	133	131	55	58	63
		176	111	109	113	123	120	120	122	125	131	131	122	121	119	126	125	123	122	122	126	114	117	116	134	132	130	54	59	64
		178	113	111	112	121	119	121	123	125	130	132	121	120	121	126	124	127	123	124	125	115	118	116	133	134	132	54	59	62
		180	111	113	112	122	120	120	123	125	130	128	120	121	121	127	124	125	123	122	124	115	120	115	133	131	133	56	57	62
		182	112	111	112	122	119	122	124	126	130	131	120	121	118	124	126	124	123	122	125	116	118	116	132	132	132	55	60	63
		184	115	111	112	121	118	122	124	124	130	130	119	121	117	126	124	125	123	121	126	115	118	115	134	134	133	55	59	65
		186	113	110	111	121	119	120	122	125	129	129	120	119	119	125	127	126	122	121	125	114	118	115	135	132	130	55	60	63
		188	114	111	110	122	121	121	123	124	130	131	121	123	119	124	124	125	123	125	126	114	117	114	133	134	131	56	60	62
		190	112	111	110	120	121	121	122	123	129	130	121	122	119	124	124	124	121	122	124	115	117	116	134	132	130	55	59	62
		192	111	111	112	122	118	120	123	126	130	130	117	121	118	125	124	124	120	122	125	115	117	113	133	133	130	57	58	63
		194	109	111	110	120	119	122	122	125	131	129	118	120	121	127	122	123	121	122	124	116	117	113	135	135	131	54	60	63
		196	112	110	110	123	119	122	124	125	128	130	119	120	117	123	124	123	121	123	126	115	117	114	134	132	130	55	59	62
		198	114	110	112	120	119	121	124	124	130	132	119	119	118	125	123	124	121	122	125	114	118	114	134	132	132	56	59	62
		200	113	111	111	120	119	120	121	124	130	132	120	119	119	124	124	124	123	121	126	115	117	114	133	131	131	55	58	62
		202	112	111	110	122	118	121	122	125	130	129	120	121	118	125	124	125	122	123	126	112	116	114	132	132	131	57	59	63
		204	112	109	111	120	121	118	121	125	129	129	120	120	117	123	123	124	123	121	125	113	117	115	134	132	132	55	58	63
		206	109	110	110	120	120	121	122	122	128	131	119	120	117	123	123	123	120	120	126	114	118	115	135	132	132	56	57	64
		208	111	110	110	121	119	120	123	123	130	129	119	119	116	123	123	124	121	121	124	114	118	115	134	133	130	57	60	60
		210	110	110	111	121	119	122	124	126	128	129	119	118	120	123	124	125	120	119	127	116	118	115	137	132	132	57	59	63
		212	111	109	109	121	120	120	122	124	129	129	118	118	117	124	123	124	120	121	125	114	117	113	132	134	133	55	60	63
		214	109	111	109	120	120	121	123	124	128	129	119	121	119	125	125	125	119	121	124	114	117	113	133	132	133	55	59	61
		216	110	110	109	121	120	120	123	123	128	129	119	119	117	122	125	126	121	122	122	113	118	114	133	130	131	55	59	61
		218	109	109	110	120	119	119	121	125	131	128	120	120	117	125	123	122	121	121	125	113	117	114	134	132	130	56	60	63
		220	110	111	110	121	118	121	123	122	132	129	118	120	116	124	123	122	120	120	125	113	116	113	133	132	131	55	58	63
		222	111	110	109	119	118	119	121	123	128	128	118	119	118	124	123	125	122	120	126	113	115	112	136	133	129	56	57	62
		224	113	110	110	119	118	120	123	125	127	129	118	119	118	123	125	124	121	120	122	112	116	113	135	132	130	56	59	63
		226	110	108	110	120	117	121	121	123	128	126	120	120	119	123	123	123	120	120	124	113	116	113	135	132	131	56	58	63
		228	112	108	111	120	118	121	121	124	130	129	119	118	118	122	122	123	120	121	124	113	116	114	134	133	133	55	60	61
		230	111	109	109	121	118	120	122	125	128	129	118	118	116	124	122	123	120	120	123	112	119	113	136	133	130	54	62	65
		232	111	108	108	120	119	118	122	124	128	130	119	119	119	123	123	122	118	120	123	116	116	112	133	131	132	55	60	62
		234	108	107	110	121	118	119	123	121	128	129	118	119	116	125	122	120	121	120	123	113	115	111	134	132	130	56	60	63
		236	110	109	107	118	118	122	121	122	127	126	118	120	116	125	122	123	121	120	122	113	114	112	133	132	129	56	60	63
		238	111	108	109	119	115	121	122	123	128	130	118	119	114	122	124	123	119	120	124	113	116	112	133	133	130	54	58	62
		240	109	108	109	119	119	119	122	120	126	127	118	117	117	123	122	122	118	119	122	114	115	111	133	132	131	55	59	64
		242	109	110	108	119	117	119	121	123	128	126	116	117	116	124	123	122	118	121	123	113	115	114	132	132	130	54	59	62
		244	110	109	108	120	117	118	122	121	128	126	117	119	119	123	121	122	121	120	124	113	115	112	132	133	131	55	59	61
		246	109	107	110	119	117	118	120	123	127	129	117	117	116	123	124	121	120	121	124	114	114	112	136	133	130	55	59	63
		248	108	108	108	118	118	119	122	123	126	126	120	117	117	123	121	122	119	121	123	114	115	112	137	133	132	55	59	63
		250	111	109	107	120	119	119	122	123	128	129	118	119	116	124	122	124	119	121	123	113	117	112	134	134	130	57	60	63
		252	111	109	108	119	118	119	121	121	127	127	117	118	115	122	122	121	117	117	124	114	116	112	134	131	132	55	62	62
		254	110	110	108	120	115	121	119	122	126	127	116	119	116	122	123	123	119	120	122	116	116	111	132	132	132	54	59	62
		256	108	107	108	119	119	120	122	123	127	128	118	117	116	121	121	120	119	120	122	113	118	114	134	132	130	56	59	62
		258	110	108	108	120	116	119	121	121	126	128	119	117	116	123	121	122	118	120	125	111	115	112	135	133	130	55	59	64
		260	108	108	108	119	119	120	121	121	128	127	118	117	117	122	122	120	119	120	122	111	117	113	132	131	130	54	61	62
		262	108	109	107	118	119	118	120	122	128	128	117	118	115	123	123	122	118	120	121	112	115	113	134	132	130	54	59	65
		264	108	109	108	118	116	119	119	122	127	128	116	118	117	123	125	121	119	119	122	109	116	114	137	132	130	56	61	62
		266	110	109	108	117	118	120	120	123	127	128	116	115	116	122	121	121	119	121	122	111	116	113	133	132	132	54	61	63
		268	108	108	106	117	117	120	121	122	126	129	118	118	115	124	121	121	118	120	123	112	114	112	134	132	132	55	59	62
		270	108	107	107	118	116	117	121	119	126	127	118	119	117	122	122	121	120	117	123	110	117	111	132	133	131	57	60	64
		272	109	107	109	119	118	118	120	120	127	128	118	117	117	122	120	123	118	118	121	112	115	111	133	133	131	54	59	62
		274	107	108	108	117	115	120	119	120	125	125	115	117	115	125	122	121	118	120	122	111	116	112	134	132	131	55	58	63
		276	110	108	108	118	116	118	117	120	126	125	117	118	114	119	120	123	118	119	123	113	115	113	134	132	132	57	60	63
		278	106	107	107	118	120	118	121	121	126	126	117	118	114	122	122	119	116	120	119	113	115	110	133	132	130	55	59	63
		280	108	108	108	117	115	118	120	123	126	125	115	117	116	120	121	122	116	119	120	113	114	112	134	132	129	56	59	62
		282	109	107	106	119	117	120	121	122	126	126	116	116	117	121	119	120	120	119	122	112	113	112	132	132	131	55	59	63
		284	110	104	107	120	117	118	120	120	124	127	116	117	116	122	121	120	118	118	121	111	115	112	134	133	129	55	60	64
		286	108	107	107	117	117	118	121	119	124	127	116	116	115	121	120	120	117	118	122	111	114	111	135	132	131	54	60	63
		288	108	106	106	118	115	117	119	120	128	124	117	117	114	121	122	120	117	119	121	110	114	111	134	135	130	56	60	63
		290	107	106	106	119	116	118	120	120	125	127	115	116	115	122	120	122	117	118	122	110	112	111	132	132	128	56	58	62
		292	107	106	107	118	117	119	119	122	126	127	113	118	115	122	123	122	116	116	122	113	116	110	134	133	130	57	60	63
		294	109	105	105	115	118	117	118	123	126	128	116	118	115	122	123	121	117	119	121	112	112	112	134	132	131	56	60	62
		296	106	107	108	116	114	119	119	120	126	125	115	119	114	122	123	119	118	115	120	111	113	109	135	132	130	56	59	62
		298	106	107	105	116	115	119	119	118	126	126	117	116	114	118	120	122	116	120	120	111	115	109	134	132	132	55	59	63
		300	108	107	106	116	117	118	118	121	125	127	115	115	115	120	121	120	117	121	122	111	113	108	135	131	130	56	60	62
		302	108	108	107	116	118	118	118	119	124	125	116	115	116	120	120	120	119	118	120	112	114	111	133	133	130	54	60	63
		304	106	107	107	116	115	119	119	119	126	128	114	117	113	118	121	119	118	117	121	110	114	110	133	132	131	57	59	63
		306	107	107	108	115	118	116	118	118	126	127	115	115	115	121	120	120	119	118	121	109	113	108	135	133	131	57	59	63
		308	107	107	106	116	115	115	120	120	127	126	114	117	114	120	121	120	116	117	121	110	115	109	134	133	130	56	57	62
		310	107	106	106	116	115	118	120	119	126	126	116	117	114	122	121	119	117	117	120	112	113	111	133	133	131	56	59	62
		312	106	109	105	117	116	119	120	120	126	126	117	115	112	119	120	119	118	119	123	110	111	110	135	131	130	57	59	64
		314	105	106	106	115	117	115	119	120	125	126	115	117	114	122	120	119	118	117	121	111	113	109	134	133	130	56	60	62
		316	107	107	108	116	115	118	119	121	123	126	118	115	112	120	118	120	118	119	123	110	111	106	135	132	131	56	61	63
		318	107	106	106	118	117	116	117	121	126	125	115	116	115	120	120	121	117	118	121	112	113	109	132	133	131	54	61	63
		320	107	106	105	117	116	118	118	118	127	125	115	117	113	120	119	120	119	118	121	110	114	111	133	132	131	56	59	62
		322	107	105	106	118	115	116	116	120	126	127	114	115	113	122	121	121	116	118	121	111	116	108	134	133	131	56	60	61
		324	106	106	104	118	114	118	118	121	125	127	116	115	113	120	120	120	119	116	121	110	113	108	133	132	129	56	61	63
		326	108	107	105	117	116	117	121	119	125	125	113	115	114	122	120	118	118	118	118	110	114	108	133	133	129	56	58	64
		328	107	106	107	116	114	119	118	119	123	124	115	115	113	120	119	121	118	118	121	110	112	110	133	134	131	57	60	63
		330	105	105	104	115	114	117	117	118	124	124	115	116	116	120	120	120	117	117	120	112	113	108	133	132	130	56	59	65
		332	108	106	105	116	114	117	117	120	126	125	118	113	114	123	122	120	116	117	122	112	112	110	134	133	131	55	59	62
		334	105	105	106	115	116	117	117	121	123	124	114	115	115	119	119	118	116	117	120	110	112	108	134	132	131	55	60	62
		336	108	106	105	116	114	118	118	118	122	125	114	114	113	121	119	119	117	116	120	109	110	109	134	131	130	54	61	63
		338	107	107	104	116	114	117	120	117	126	123	113	114	113	120	119	119	119	116	120	111	114	108	132	132	131	54	61	62
		340	105	107	107	118	114	116	117	121	124	125	116	115	113	120	119	120	117	117	119	110	113	107	133	133	130	56	59	63
		342	105	105	105	116	114	119	117	118	124	125	113	114	114	121	119	117	117	116	118	108	114	107	132	132	132	55	59	62
		344	106	106	104	116	114	116	117	120	125	125	114	115	113	120	121	119	118	118	120	109	111	109	132	131	130	55	60	63
		346	109	106	103	113	114	116	117	120	125	124	113	115	112	121	117	120	117	117	120	110	111	107	133	132	131	55	58	64
		348	107	105	105	116	117	116	117	120	122	124	114	115	114	119	118	118	118	117	118	110	112	109	133	131	128	57	59	62
		350	106	103	104	116	115	118	118	119	123	124	115	116	113	120	117	120	116	118	119	109	112	107	133	131	128	55	60	63
		352	104	106	106	115	115	116	116	119	124	124	113	115	113	120	119	121	115	118	120	108	110	106	133	132	130	56	60	63
		354	106	106	106	114	116	116	119	118	125	123	113	114	113	120	119	120	116	116	121	110	112	108	135	130	130	56	59	64
		356	107	106	106	114	114	116	117	117	123	125	114	115	112	118	119	122	117	119	120	110	113	106	134	130	130	55	61	63
		358	105	105	104	115	114	116	117	119	125	123	113	116	113	118	119	117	116	116	118	110	113	108	133	133	131	56	59	63
		360	104	107	105	114	116	117	118	118	123	125	113	113	110	119	119	122	114	116	119	110	113	107	134	134	131	56	60	63
		362	107	106	103	115	115	115	115	119	123	123	114	114	112	121	119	120	118	116	120	108	112	107	134	132	130	55	58	63
		364	106	104	103	116	115	115	118	118	126	123	115	116	112	119	119	118	116	116	119	111	112	107	135	132	128	56	59	62
		366	105	105	105	116	113	115	116	119	124	125	115	115	111	119	118	119	118	117	118	110	111	106	134	132	129	55	60	64
		368	105	105	103	116	114	116	115	118	123	124	114	114	113	117	120	117	118	117	120	110	111	106	134	133	131	55	59	63
		370	105	104	105	115	117	117	117	119	126	125	114	113	114	118	119	119	117	118	122	111	113	108	134	132	131	56	60	63
		372	106	104	104	115	117	115	114	118	121	125	111	114	114	120	119	119	118	115	119	110	113	106	133	132	131	55	58	63
		374	102	104	103	114	112	115	116	120	123	124	113	114	112	118	118	120	114	116	119	109	112	105	135	133	129	56	60	63
		376	104	104	102	115	115	115	116	118	124	125	113	113	112	117	118	120	116	117	118	109	112	108	134	131	132	56	58	61
		378	106	103	105	115	115	115	117	117	123	126	113	113	111	120	118	118	114	115	117	109	112	106	133	132	132	57	62	63
		380	105	103	105	115	114	116	116	118	124	123	112	113	113	119	118	117	118	119	118	109	112	106	133	133	130	56	61	60
		382	106	104	103	116	114	116	117	118	125	125	113	114	112	120	118	119	116	118	119	107	113	106	135	131	131	54	59	62
		384	106	104	104	114	114	117	114	116	125	125	114	113	113	119	119	117	117	116	118	109	110	107	134	131	132	55	60	63
		386	104	105	105	116	112	117	117	119	121	124	114	115	111	117	119	119	117	117	118	110	113	105	136	132	131	55	61	62
		388	105	104	102	116	113	116	114	117	124	123	114	112	113	119	118	119	116	117	118	110	112	106	132	131	129	56	59	64
		390	105	105	104	113	114	113	116	118	123	124	114	114	112	120	118	118	117	116	118	109	111	107	134	131	132	55	60	64
		392	106	104	104	113	114	113	118	116	123	123	113	115	113	119	119	119	115	117	118	110	112	106	133	132	131	54	58	63
		394	106	103	106	117	115	116	116	117	124	121	112	114	112	118	117	118	116	117	120	108	113	108	134	130	130	56	60	63
		396	105	104	105	112	114	116	116	118	123	123	111	112	112	119	118	116	115	117	121	107	110	107	135	130	131	55	58	60
		398	105	103	102	115	113	112	116	117	124	122	113	115	112	117	117	117	116	118	119	111	111	108	132	131	129	56	60	62
		400	105	103	105	114	116	113	117	118	122	123	113	113	113	119	118	118	117	116	118	110	109	106	132	132	131	55	59	61
		402	104	105	101	113	114	116	116	118	124	122	115	114	111	117	118	117	117	116	119	108	111	108	133	132	131	55	61	65
		404	104	102	103	115	113	116	118	119	123	123	114	115	113	119	120	117	115	117	119	111	112	107	133	131	132	56	61	63
		406	104	105	103	114	113	115	115	118	120	122	111	113	114	119	119	119	116	117	118	110	111	107	134	132	132	55	59	62
		408	105	102	101	115	114	116	116	119	121	124	112	116	112	118	117	117	115	114	118	108	109	107	134	131	130	55	60	64
		410	104	103	103	112	113	115	116	118	121	124	112	116	110	119	116	117	115	117	119	109	110	106	131	131	131	56	60	65
		412	103	104	103	113	112	113	115	117	122	123	112	113	112	120	118	118	115	115	119	109	111	107	134	132	129	55	60	63
		414	104	104	102	114	115	115	116	116	123	124	112	111	110	120	118	118	116	116	119	110	112	106	133	132	131	57	60	61
		416	104	104	102	112	112	114	115	117	124	123	113	115	111	118	118	116	116	114	118	109	111	107	133	131	131	56	58	62
		418	103	102	103	114	114	115	117	117	121	123	112	112	112	118	118	117	116	116	117	109	110	106	133	132	131	55	58	62
		420	104	104	104	114	114	114	116	117	122	122	115	114	112	116	118	118	115	115	117	109	112	106	133	134	129	55	59	62
		422	105	105	102	115	112	114	115	115	122	123	112	112	109	119	116	117	118	116	117	109	112	107	134	131	131	56	59	63
		424	103	105	103	114	113	113	116	117	124	123	112	113	110	118	117	117	116	115	116	108	109	106	135	131	131	56	57	62
		426	105	102	102	113	114	116	118	118	121	122	112	113	112	118	118	117	114	115	117	109	110	106	132	132	130	56	62	62
		428	104	105	103	115	112	113	117	118	120	120	112	112	114	118	120	118	116	117	118	108	111	107	133	133	130	56	60	61
		430	104	103	101	112	112	115	116	116	121	124	111	114	110	119	118	117	115	116	119	109	112	106	134	132	130	56	59	61
		432	104	104	102	114	113	113	115	116	122	121	113	112	111	119	116	117	114	115	117	108	110	106	133	132	129	56	60	64
		434	103	103	104	113	112	114	115	116	121	123	111	114	111	119	118	116	115	114	117	109	112	104	134	133	130	55	59	63
		436	103	104	103	113	110	114	114	118	122	123	110	113	111	120	116	115	117	116	118	109	112	107	134	133	131	56	59	62
		438	105	102	103	114	114	115	114	114	122	121	112	111	111	119	117	119	116	114	118	109	110	105	134	133	133	55	59	63
		440	104	102	103	114	113	113	115	116	121	120	112	112	111	115	117	118	114	115	119	108	111	104	134	132	132	55	59	63
		442	103	102	102	112	114	114	115	116	121	123	113	113	111	118	117	118	115	115	116	108	109	104	132	132	129	56	59	63
		444	104	104	101	115	112	114	115	117	121	123	114	114	111	116	118	117	117	115	117	107	112	104	134	130	130	55	60	61
		446	103	104	103	113	113	113	116	117	122	123	111	114	110	118	114	117	115	115	116	108	110	104	133	132	132	55	59	61
		448	103	103	104	112	112	115	114	117	120	123	112	114	109	116	115	116	117	114	117	108	110	107	133	132	126	54	60	62
		450	104	101	101	116	113	113	117	115	122	120	113	113	113	117	117	117	115	113	118	107	111	104	133	131	131	55	58	64
		452	103	102	101	113	112	115	115	117	121	122	112	114	111	117	119	118	116	115	118	109	112	105	133	130	132	54	59	61
		454	102	101	103	114	113	114	115	116	121	120	112	109	110	117	117	117	115	117	118	107	109	106	133	134	131	56	60	63
		456	103	101	103	114	112	113	113	116	123	122	113	112	110	119	115	116	113	113	116	107	111	104	133	131	131	56	61	62
		458	104	103	103	113	112	115	116	116	123	120	114	113	112	115	116	118	115	114	118	108	110	106	134	132	131	54	57	65
		460	104	103	102	113	112	114	115	119	121	124	110	112	110	115	117	118	115	114	117	108	110	106	133	131	130	55	60	62
		462	104	103	101	112	113	113	116	117	121	123	111	113	109	116	116	117	115	116	118	108	109	105	132	130	130	55	60	63
		464	104	101	102	112	112	114	115	116	122	122	112	110	110	117	117	115	115	114	118	109	110	108	134	133	130	55	60	63
		466	105	100	101	113	112	112	113	116	122	121	110	111	109	116	115	116	115	115	115	107	110	105	133	130	130	55	59	62
		468	104	101	101	114	110	111	116	115	120	118	109	111	112	116	116	118	114	115	115	107	109	104	132	133	130	54	59	62
		470	105	101	100	114	112	112	116	117	120	121	111	113	111	117	116	116	116	113	117	108	109	104	133	132	129	54	58	65
		472	102	102	102	113	113	113	114	115	122	120	112	110	110	116	116	115	115	115	116	106	111	106	136	132	130	55	60	62
		474	104	100	102	111	110	115	114	116	120	121	112	112	112	116	117	115	115	115	118	107	109	104	134	131	131	56	59	63
		476	103	100	102	115	113	114	115	117	119	122	109	112	109	116	115	116	114	115	117	107	111	104	133	132	130	54	59	62
		478	104	102	101	114	112	113	116	116	120	122	112	112	110	115	115	116	114	115	119	107	111	105	134	133	132	53	60	63
		480	103	103	100	114	112	114	115	115	121	121	113	110	110	118	117	116	113	113	116	106	112	106	131	133	129	56	59	62
		482	102	103	102	113	112	114	115	116	121	122	111	112	111	117	117	116	115	115	118	106	110	103	133	132	131	55	60	62
		484	104	99	99	113	111	112	115	116	120	121	112	111	109	117	115	115	114	114	117	106	110	107	133	132	128	54	60	63
		486	102	100	101	109	112	114	113	115	123	121	111	113	111	118	116	116	115	116	116	106	110	104	132	133	129	55	60	63
		488	102	103	101	114	112	113	116	116	120	122	111	112	110	115	115	116	114	114	116	106	108	103	133	130	132	56	59	61
		490	103	102	100	113	112	113	114	117	119	121	114	112	110	116	115	116	115	113	117	108	109	104	132	130	130	55	59	61
		492	104	101	101	112	111	116	115	114	121	121	110	111	110	117	115	115	115	113	115	108	110	107	132	133	131	54	59	62
		494	102	101	100	114	112	111	113	115	121	120	109	112	110	118	116	115	116	114	116	107	109	104	134	131	130	55	60	64
		496	102	101	98	111	113	113	115	115	121	122	110	112	108	117	117	118	114	112	117	107	110	104	133	132	130	56	60	63
		498	101	103	101	112	111	111	115	114	121	121	112	112	110	115	116	113	114	113	118	108	108	106	132	132	129	54	61	62
		500	103	102	101	113	110	114	115	113	121	119	111	113	108	116	117	116	114	113	117	108	110	104	134	132	130	55	58	64
		502	103	100	100	112	112	114	114	115	119	122	111	110	109	117	116	117	112	114	117	108	110	103	135	132	131	56	59	63
		504	101	101	101	110	112	113	112	116	119	120	111	111	109	115	115	115	114	114	117	107	108	106	133	131	130	55	59	63
		506	100	100	101	112	111	113	114	115	122	119	112	112	109	114	114	114	115	113	118	109	108	104	132	132	131	55	60	61
		508	104	99	103	112	112	114	113	115	122	120	109	110	109	114	117	115	112	115	115	107	108	104	135	132	131	56	60	61
		510	101	101	102	112	111	111	114	116	121	120	109	112	109	113	115	115	112	113	117	108	109	104	133	130	131	57	58	62
		512	100	100	98	111	110	111	114	115	121	120	111	111	111	115	115	117	116	114	115	108	108	104	134	132	130	56	59	64
		514	101	100	101	115	110	113	113	113	122	121	111	110	110	116	115	116	115	113	114	107	110	104	133	130	131	56	61	63
		516	102	101	103	112	111	110	115	117	120	118	110	111	109	117	115	116	113	113	114	106	110	103	134	132	131	53	58	62
		518	102	102	100	111	111	112	116	114	122	121	112	109	110	118	116	115	115	113	115	106	108	105	132	133	131	55	59	62
		520	101	101	101	111	111	111	112	115	121	121	111	111	110	115	116	117	113	114	115	107	108	105	135	131	131	56	61	63
		522	101	101	101	112	109	113	111	114	121	120	110	111	109	115	114	115	115	114	117	107	109	105	135	131	131	55	58	61
		524	102	101	100	111	111	114	113	115	121	121	111	112	110	114	114	117	114	115	117	109	108	103	134	132	132	54	58	63
		526	102	100	100	114	113	112	114	114	119	119	110	110	110	116	117	116	113	115	117	105	108	104	134	132	130	56	60	64
		528	102	102	101	111	113	113	113	114	122	121	110	111	111	116	116	114	114	114	117	106	109	104	135	131	131	56	61	62
		530	101	100	102	111	110	112	115	115	118	122	111	111	110	115	115	116	114	114	116	106	110	104	132	131	129	55	59	63
		532	100	102	100	111	112	112	115	115	120	121	110	112	109	115	115	114	112	114	113	106	111	102	134	131	131	55	60	63
		534	101	102	98	111	111	114	114	113	122	122	111	111	109	115	115	115	113	113	116	107	110	103	133	131	132	55	59	63
		536	100	100	100	112	111	111	113	114	119	121	110	111	109	116	115	115	114	111	115	108	107	104	134	131	131	57	60	63
		538	101	102	101	111	109	111	115	113	120	119	110	112	111	116	115	116	112	113	115	108	109	103	134	131	132	56	59	62
		540	103	100	100	114	112	111	113	114	121	120	110	110	108	116	116	116	113	115	115	104	109	101	133	130	130	54	59	63
		542	103	100	101	113	111	113	113	115	120	121	108	111	110	115	116	114	113	114	114	106	108	104	132	131	131	55	59	63
		544	102	101	99	112	111	109	114	115	122	117	110	110	109	114	115	117	113	113	116	104	107	105	133	131	129	55	60	63
		546	103	99	100	110	109	112	112	113	119	119	111	110	109	114	114	115	112	113	114	107	109	103	134	132	129	57	60	62
		548	101	101	101	111	109	111	113	114	119	119	111	109	108	116	113	114	111	113	114	105	108	102	135	131	129	55	58	64
		550	101	99	98	111	112	112	112	115	120	119	108	110	109	115	116	114	113	114	115	104	108	103	133	131	131	55	58	63
		552	99	100	99	112	112	112	114	113	120	120	110	111	108	115	115	117	113	112	118	106	109	105	133	132	129	55	60	62
		554	102	99	100	112	112	111	115	112	119	119	109	111	109	114	114	115	114	112	115	102	109	104	134	133	130	55	60	63
		556	101	99	100	110	111	112	112	112	120	119	111	109	108	115	114	112	113	112	115	106	109	105	133	131	132	54	59	61
		558	102	100	101	112	110	109	112	112	120	120	111	110	108	114	113	115	112	116	115	106	108	102	133	132	131	54	60	63
		560	103	99	100	110	109	112	114	112	119	120	109	109	108	116	114	114	113	114	117	105	107	102	135	132	128	55	60	64
		562	102	101	98	110	110	112	112	113	120	118	110	112	110	114	114	112	112	111	115	106	108	104	133	132	129	53	59	62
		564	104	100	100	111	109	110	114	112	120	122	109	112	109	114	116	114	112	113	115	106	107	105	132	130	129	55	59	62
		566	99	101	99	110	111	112	112	111	119	121	110	109	109	115	116	112	112	111	115	106	108	102	133	130	131	55	58	61
		568	100	100	99	112	111	111	112	113	116	119	109	109	110	115	116	114	110	113	116	106	109	104	134	130	129	55	59	63
		570	103	99	101	112	111	111	114	114	119	119	109	111	107	116	112	118	113	113	115	107	107	102	134	131	130	57	58	61
		572	103	101	99	108	111	111	113	112	120	119	110	111	107	117	114	113	111	113	114	106	107	102	134	131	129	54	59	63
		574	101	101	99	111	109	112	111	113	120	119	110	110	109	114	115	115	115	112	115	106	108	105	133	131	133	55	60	63
		576	101	100	99	111	111	111	115	114	117	119	109	109	110	115	113	115	113	111	117	106	107	103	134	131	131	55	60	63
		578	103	99	100	111	109	111	114	113	117	120	108	110	107	114	116	116	112	112	115	107	108	105	132	132	131	55	60	62
		580	101	99	100	110	110	111	113	112	119	119	110	111	108	117	116	115	113	114	116	106	109	103	133	131	129	55	59	63
		582	102	102	99	110	109	111	112	112	117	121	109	108	110	115	114	113	114	114	114	107	106	104	134	130	129	56	60	63
		584	100	100	98	110	110	112	111	112	119	120	110	109	108	116	115	115	114	112	117	106	107	101	132	132	131	56	60	63
		586	100	100	98	110	107	110	113	110	119	120	108	112	107	116	114	115	113	112	116	105	107	103	134	131	129	54	58	62
		588	101	98	99	111	110	110	112	110	117	117	109	110	109	113	115	117	111	111	113	104	106	104	133	133	129	55	59	62
		590	100	100	99	111	110	110	112	113	119	118	109	109	108	115	114	113	109	112	115	106	107	101	134	130	132	56	59	62
		592	102	99	99	110	109	111	112	111	118	119	110	110	106	115	115	113	113	109	115	105	108	105	133	131	130	54	61	62
		594	99	100	99	112	109	111	114	113	119	120	111	110	108	114	114	114	113	113	115	105	107	106	134	130	131	55	59	64
		596	101	100	100	110	111	112	114	112	119	121	110	110	107	116	114	114	115	111	115	106	106	103	130	130	132	55	60	63
		598	102	100	100	111	109	111	113	113	118	119	108	108	108	113	113	115	112	112	116	105	108	102	132	132	128	54	61	63
		600	99	99	98	112	111	108	113	113	118	118	108	109	108	114	114	112	111	113	114	104	106	103	131	133	128	55	59	63
		602	100	100	99	111	111	111	111	111	116	119	108	110	109	116	115	113	111	113	114	103	106	103	134	131	130	54	62	63
		604	101	99	100	111	110	111	115	110	117	120	108	111	107	114	114	115	113	114	114	106	107	102	134	132	129	55	59	63
		606	101	99	100	111	112	111	113	113	118	117	109	109	109	114	113	114	112	113	114	107	106	103	134	133	129	56	59	63
		608	100	100	102	112	109	112	111	113	120	120	108	108	109	112	114	114	112	114	116	105	108	103	134	131	130	54	59	60
		610	99	101	99	109	110	111	112	112	120	119	111	109	107	114	113	113	111	112	115	105	107	104	132	132	132	56	58	62
		612	101	102	100	111	109	113	112	112	119	118	109	110	108	117	113	114	113	113	114	105	108	102	135	130	133	57	58	61
		614	102	98	98	109	109	110	114	112	118	118	111	110	106	113	116	114	110	113	115	106	105	104	135	130	133	55	59	62
		616	101	99	99	110	110	111	112	111	119	118	109	107	107	115	115	111	112	112	113	105	107	101	132	130	129	55	61	61
		618	100	98	101	110	108	111	113	110	119	117	108	108	107	114	113	113	110	110	113	104	108	104	134	131	130	55	59	62
		620	100	101	97	108	108	110	114	112	119	119	109	109	110	113	115	115	112	111	115	105	107	102	132	131	131	54	59	64
		622	101	100	98	111	109	112	114	113	120	117	108	108	109	114	114	114	113	111	112	106	107	102	134	131	132	55	59	62
		624	99	98	98	112	109	111	112	111	118	117	110	107	108	113	114	114	111	112	114	106	108	104	133	131	131	55	59	62
		626	99	99	97	112	109	110	112	109	118	117	110	109	109	114	113	115	111	112	117	104	107	102	132	131	130	54	60	63
		628	101	99	98	111	111	112	114	112	119	118	109	110	107	114	114	112	111	112	115	105	106	103	132	129	131	55	58	63
		630	99	97	100	110	110	112	113	112	118	118	109	109	109	115	114	112	111	111	115	107	108	103	132	132	130	56	60	63
		632	101	99	98	111	110	110	112	110	117	119	108	109	109	115	113	113	112	110	114	103	107	101	132	131	132	57	58	63
		634	100	101	98	110	108	110	112	110	118	119	110	109	107	116	114	114	112	111	115	104	105	103	132	131	131	54	58	62
		636	100	97	100	109	110	110	112	113	116	119	108	108	107	115	112	114	111	110	115	105	107	102	133	131	130	54	59	62
		638	99	100	96	110	109	109	112	112	119	119	107	110	110	113	114	112	111	109	114	105	107	102	131	132	130	56	58	61
		640	101	100	98	111	109	111	111	110	119	118	107	108	108	113	112	113	112	111	114	106	107	102	133	131	131	55	59	63
		642	100	100	97	110	109	112	113	112	119	118	108	111	107	113	114	113	111	112	115	105	106	104	135	132	130	54	60	62
		644	99	97	96	109	110	111	111	110	117	118	110	108	106	113	112	111	112	113	113	105	108	102	133	130	130	55	60	62
		646	101	99	101	110	109	109	111	112	119	119	109	109	108	114	115	113	113	112	113	103	108	101	133	131	132	56	58	62
		648	99	98	100	111	110	109	112	111	119	115	109	109	109	114	113	113	111	111	113	105	106	102	132	130	129	54	60	62
		650	101	98	96	110	110	110	113	112	116	118	110	108	108	114	114	115	110	112	114	105	108	103	134	132	128	57	59	62
		652	101	99	99	109	108	110	111	111	117	119	109	110	107	113	114	112	112	113	113	104	106	103	133	129	130	57	57	61
		654	101	97	98	110	109	111	110	109	120	118	108	109	108	113	113	112	113	111	114	104	105	101	134	132	130	56	58	61
		656	101	98	97	111	109	111	113	112	116	120	109	109	109	113	113	113	112	111	114	104	107	103	134	131	129	57	59	63
		658	100	99	100	107	109	109	114	112	117	118	108	108	106	114	115	113	111	111	114	104	106	103	132	131	129	57	60	61
		660	99	98	97	110	109	110	113	112	116	118	109	109	107	115	113	114	111	112	114	106	105	102	134	131	130	55	60	63
		662	100	97	98	107	110	109	113	111	117	117	109	107	108	114	113	112	111	112	113	104	107	101	131	133	130	54	60	63
		664	102	98	96	111	109	111	112	109	117	116	109	108	107	115	112	112	112	110	114	103	104	100	133	129	129	55	58	62
		666	98	99	97	109	107	109	114	110	115	119	108	109	106	114	113	113	112	110	112	107	107	101	135	131	129	56	58	60
		668	98	100	95	109	110	109	111	112	117	118	109	109	105	113	114	113	112	110	114	105	108	102	134	132	131	56	60	61
		670	101	100	96	110	108	110	111	109	118	117	108	108	106	115	113	115	112	110	114	106	107	102	133	133	130	52	58	61
		672	100	99	97	110	110	109	111	110	117	116	107	111	105	112	112	112	110	111	115	105	106	104	132	131	130	55	60	63
		674	98	98	98	109	109	109	112	110	118	116	106	109	107	113	113	113	110	111	112	106	105	101	134	131	131	55	60	63
		676	99	99	99	110	111	111	114	111	118	118	109	108	107	114	111	114	111	111	114	104	105	103	133	132	129	56	60	61
		678	99	100	97	110	109	111	112	110	117	119	108	109	106	112	114	113	113	111	114	104	107	100	133	131	129	55	60	63
		680	99	98	97	109	107	109	112	111	116	119	107	110	107	111	111	113	111	111	115	103	107	102	134	130	128	55	60	60
		682	99	98	98	109	108	110	112	111	117	118	109	109	109	112	113	115	110	110	113	106	107	103	133	130	133	55	60	62
		684	98	98	95	109	107	110	112	109	117	118	107	110	106	112	112	112	111	111	114	105	107	101	134	132	131	54	59	63
		686	99	99	98	110	108	107	111	109	118	120	109	108	106	115	114	112	110	110	114	105	104	102	133	130	129	55	59	62
		688	102	98	96	109	108	110	114	110	116	119	108	110	107	113	114	111	110	110	115	104	105	102	133	131	129	56	60	61
		690	98	97	97	110	108	111	112	109	117	117	107	107	108	112	113	114	109	110	112	104	107	102	134	131	131	56	61	63
		692	99	100	97	107	109	108	110	111	116	116	110	108	105	112	111	111	112	111	115	103	107	101	133	132	131	56	58	62
		694	97	100	99	109	108	110	111	109	118	117	108	108	109	113	111	112	111	112	112	103	103	102	135	131	131	55	59	60
		696	97	99	97	109	109	111	110	110	118	114	106	108	107	111	112	112	110	110	114	102	106	101	135	132	128	55	59	62
		698	99	96	97	108	109	110	113	107	116	119	107	108	106	113	113	112	111	110	115	104	106	102	133	131	130	56	58	62
		700	100	98	97	110	108	110	111	110	117	117	107	109	106	113	112	109	109	109	111	104	104	102	132	132	132	54	58	64
		702	99	98	97	107	107	110	112	107	117	117	107	109	107	112	111	114	111	108	113	102	106	102	133	130	129	56	61	62
		704	99	99	97	110	108	109	111	109	118	118	108	107	105	111	114	110	111	113	113	106	106	100	133	132	131	53	59	61
		706	98	98	97	109	106	109	110	109	118	116	107	109	107	114	113	113	110	109	112	104	109	103	134	131	132	54	59	64
		708	99	98	95	108	107	109	112	110	117	117	106	109	108	114	112	111	112	110	113	105	105	99	131	130	130	54	58	61
		710	98	96	97	110	108	108	111	108	115	116	107	109	106	112	113	111	109	112	113	105	107	103	133	132	129	55	58	62
		712	97	98	97	109	108	111	110	108	119	115	108	105	106	113	112	112	112	109	112	104	106	102	133	129	132	54	60	61
		714	98	97	97	110	107	109	112	110	118	117	106	106	107	113	113	110	111	110	112	106	105	100	133	132	127	54	59	64
		716	100	97	98	109	108	109	112	108	117	117	107	108	106	112	111	112	110	110	114	103	106	102	133	132	129	55	58	63
		718	99	98	97	108	109	111	110	110	116	117	104	109	107	114	113	113	110	111	116	102	106	100	133	129	132	55	60	62
		720	98	97	97	110	107	109	111	108	116	114	109	107	107	113	111	113	111	111	114	104	105	101	135	132	129	53	60	64
		722	98	98	96	109	109	110	112	110	116	119	108	106	106	112	113	113	109	109	111	102	107	101	133	131	130	53	59	62
		724	99	97	98	110	107	110	111	109	118	117	106	109	106	111	111	114	110	110	113	104	106	101	131	131	130	54	58	61
		726	98	100	98	109	108	110	111	111	115	117	108	109	105	112	114	111	110	110	112	102	105	101	134	131	130	56	59	60
		728	100	97	97	111	110	109	112	109	116	117	108	108	106	111	113	112	109	110	113	103	105	102	135	132	130	54	59	63
		730	100	99	95	109	108	110	112	112	117	117	105	109	106	114	113	114	111	110	113	103	107	102	134	130	131	55	57	63
		732	98	97	97	108	108	110	111	109	116	118	108	108	107	113	111	112	110	109	113	104	105	100	135	131	131	53	60	63
		734	100	96	97	107	108	109	111	108	116	116	106	107	107	112	111	113	109	110	111	102	105	101	134	130	130	54	60	61
		736	99	98	96	108	108	110	112	111	116	117	106	108	107	113	112	110	108	111	114	103	104	100	134	129	130	55	59	63
		738	100	97	97	108	107	109	111	108	116	117	107	106	106	111	112	111	110	109	111	103	106	101	133	131	130	56	58	63
		740	98	96	97	108	110	110	112	109	116	116	107	107	106	113	113	111	111	111	112	103	106	100	132	132	131	56	59	61
		742	99	98	96	111	106	110	111	110	117	114	105	110	106	113	111	111	109	109	114	102	106	101	133	132	130	54	58	62
		744	98	98	98	110	108	107	109	109	117	116	108	107	107	113	112	112	110	111	114	103	104	100	132	130	132	54	59	64
		746	100	95	97	109	107	108	111	109	116	115	107	107	108	113	111	112	112	108	112	104	107	102	133	130	130	55	58	61
		748	98	96	97	110	109	108	112	109	116	117	106	108	106	111	113	113	112	111	112	103	104	100	133	132	131	54	59	61
		750	99	98	96	109	108	110	110	109	118	115	107	106	105	112	112	113	111	110	111	104	107	102	132	131	129	56	59	62
		752	98	98	97	108	109	108	110	107	115	116	108	106	105	112	113	112	111	109	114	103	104	101	134	131	131	55	59	62
		754	99	98	96	109	108	109	109	111	117	117	103	107	108	114	113	114	111	110	111	103	105	100	132	131	129	55	60	61
		756	97	96	96	108	109	109	110	108	116	118	106	107	107	113	110	110	110	110	112	103	106	101	133	130	131	54	57	63
		758	99	96	95	109	108	108	112	109	117	114	107	107	104	112	112	111	110	110	111	102	105	101	134	129	131	55	58	60
		760	98	99	96	108	106	109	112	109	117	116	106	108	107	112	114	112	108	111	113	104	106	100	132	131	130	55	60	62
		762	97	97	96	109	107	108	109	107	115	115	107	109	108	112	112	111	110	110	113	104	105	101	134	131	130	55	59	61
		764	97	97	96	109	106	109	112	109	116	115	106	107	107	112	112	113	111	109	113	103	105	99	132	130	132	55	59	63
		766	98	98	96	108	108	108	111	109	116	118	106	106	106	111	112	111	110	108	115	103	107	102	135	132	131	54	60	62
		768	98	97	96	109	109	108	111	111	118	115	109	109	105	112	110	110	109	111	114	104	107	100	132	129	130	54	59	61
		770	99	97	96	107	108	109	111	110	117	119	106	108	105	113	110	110	110	110	112	103	103	101	132	131	129	55	60	62
		772	99	96	97	110	108	106	111	108	116	117	106	109	106	112	110	111	109	111	113	105	103	100	133	131	131	54	60	61
		774	98	97	95	108	107	109	110	109	116	117	106	107	106	111	110	114	111	109	112	105	106	99	134	131	130	56	58	62
		776	97	98	97	109	108	109	110	109	118	115	108	108	104	111	111	110	110	108	112	102	105	101	133	130	130	53	58	62
		778	99	96	96	109	107	107	111	110	116	116	105	107	106	111	111	110	111	109	112	101	105	103	132	131	131	55	60	62
		780	99	95	96	107	106	108	110	109	116	118	107	106	103	114	114	111	108	110	112	104	105	102	133	132	129	55	59	61
		782	97	96	95	108	110	107	110	108	113	117	107	107	108	111	111	112	109	109	111	103	104	102	131	130	130	56	59	63
		784	98	95	95	109	108	109	110	107	116	118	107	108	106	110	110	111	109	110	111	102	104	102	134	131	130	55	58	62
		786	98	97	93	110	108	110	110	108	117	117	105	106	106	111	110	110	109	111	112	100	103	98	132	131	129	54	60	62
		788	98	97	94	108	109	107	111	108	117	115	108	107	105	112	111	112	111	110	113	103	105	100	134	129	129	54	59	64
		790	98	98	96	108	108	109	109	110	115	117	106	105	107	111	111	110	109	110	111	103	105	99	133	131	129	55	59	62
		792	99	97	95	108	105	107	110	110	117	114	108	106	106	111	112	111	111	109	111	104	104	102	132	131	131	55	60	63
		794	98	96	94	108	106	109	109	109	117	115	106	108	107	111	110	113	109	110	111	104	107	101	133	132	130	56	59	60
		796	97	95	95	110	109	109	111	109	116	116	106	108	106	112	111	111	108	112	113	103	107	100	133	130	129	55	58	62
		798	97	97	97	108	109	107	112	108	115	116	105	107	107	112	109	112	109	109	112	103	106	100	131	131	132	56	59	63
		800	97	96	96	110	107	109	110	108	115	114	108	106	107	113	111	110	111	111	111	103	105	103	134	131	130	56	58	62
		802	99	96	97	107	107	109	110	109	117	116	108	108	105	112	110	109	112	111	111	102	104	100	132	132	130	55	58	62
		804	98	97	96	106	107	108	112	109	116	115	105	104	104	110	111	113	109	110	112	102	106	100	132	131	129	54	60	63
		806	97	98	95	110	107	109	111	109	116	117	107	108	106	112	111	112	110	110	112	103	105	98	133	131	130	54	59	62
		808	100	96	97	108	108	109	111	109	115	116	105	107	104	111	111	112	110	108	115	102	104	100	135	129	131	55	58	60
		810	99	98	95	109	107	107	111	109	116	115	105	106	106	112	112	110	110	109	113	100	103	101	133	131	130	54	59	60
		812	97	96	95	107	109	110	110	107	118	116	106	106	105	112	111	109	110	112	112	103	105	101	134	131	129	54	59	62
		814	97	95	94	108	108	108	111	109	117	114	106	106	105	113	112	110	108	109	110	102	105	101	132	130	129	56	58	62
		816	99	95	94	107	107	108	111	108	115	115	107	107	105	111	111	110	109	109	113	103	104	100	132	131	130	55	58	63
		818	96	98	95	108	107	109	111	109	117	113	105	108	105	112	112	111	109	108	112	103	104	102	133	133	129	55	58	64
		820	98	95	95	108	107	110	111	109	115	117	107	107	106	111	109	110	108	108	112	101	103	101	133	129	129	55	60	61
		822	96	95	95	108	106	108	110	111	113	119	105	106	106	110	111	111	110	109	114	102	104	100	134	133	132	54	59	61
		824	96	97	97	109	109	111	110	110	116	116	103	109	106	112	112	112	109	109	113	102	104	100	132	132	129	54	59	63
		826	98	96	95	107	107	109	109	107	115	115	107	104	106	111	109	110	110	109	113	104	104	101	134	132	130	55	59	62
		828	98	98	97	108	107	107	109	109	115	115	104	107	104	111	110	110	109	107	112	102	104	101	135	132	131	54	61	62
		830	96	96	96	107	106	107	111	108	115	115	108	106	104	112	111	113	110	109	114	100	104	100	132	132	130	55	60	64
		832	98	94	94	109	108	108	111	109	116	116	103	108	105	110	112	112	110	108	113	102	105	99	131	131	130	55	60	62
		834	96	96	96	106	106	108	109	107	115	116	107	106	106	112	113	113	110	108	112	102	105	100	133	131	130	56	59	62
		836	99	96	96	108	107	107	110	109	116	117	106	108	106	111	112	112	109	108	112	103	104	100	132	133	129	55	59	63
		838	98	96	96	108	107	106	109	107	116	114	106	105	104	111	109	111	110	108	113	102	105	101	132	130	129	54	60	63
		840	97	97	95	107	107	108	111	109	116	115	105	107	106	111	110	110	107	110	110	102	104	102	131	129	131	55	61	62
		842	97	96	95	107	107	107	110	110	115	115	107	106	105	112	111	109	111	107	111	100	103	102	132	131	128	55	59	62
		844	97	96	95	108	108	107	109	107	116	114	105	105	105	111	113	109	108	108	110	102	104	102	134	128	130	55	59	62
		846	96	95	94	108	108	106	110	106	114	116	106	105	104	110	111	111	109	109	112	101	103	101	133	131	132	55	59	62
		848	97	96	95	108	107	108	110	107	113	116	105	106	104	111	111	111	109	108	111	102	104	100	135	131	131	55	60	62
		850	98	98	94	109	107	108	108	107	115	116	106	106	106	111	110	110	109	108	113	102	102	100	133	130	129	54	59	62
		852	96	97	95	107	107	109	109	107	113	116	105	105	107	112	109	108	109	108	112	102	105	101	132	130	130	54	60	62
		854	97	95	95	107	107	108	111	108	114	116	106	108	103	111	110	112	109	107	113	103	104	97	133	132	131	56	57	60
		856	98	98	94	106	108	108	109	107	115	114	106	106	104	109	110	109	108	109	112	101	104	101	133	130	130	54	60	62
		858	97	96	96	107	108	108	109	109	115	113	105	107	105	112	111	112	107	108	111	101	105	100	131	129	131	56	61	63
		860	95	96	95	108	107	107	111	110	114	113	104	106	106	112	112	109	107	107	111	101	104	99	132	130	130	54	60	61
		862	96	96	94	108	109	107	111	108	115	113	105	107	106	111	109	110	110	111	109	104	102	99	134	129	129	55	60	62
		864	96	96	96	105	106	108	109	109	115	116	107	106	106	110	111	110	110	108	111	100	102	100	132	132	130	54	60	62
		866	96	97	94	107	105	108	109	109	117	114	104	106	106	111	110	111	109	110	110	103	104	99	133	131	129	55	59	61
		868	97	96	95	109	107	108	109	107	115	113	106	106	104	109	110	111	108	108	111	101	102	100	132	131	129	55	59	61
		870	95	96	95	109	108	108	110	109	115	117	105	105	107	111	109	110	109	109	109	101	107	101	134	130	129	55	59	63
		872	96	96	93	108	108	107	110	108	115	117	106	106	104	111	112	109	110	110	113	102	102	99	130	129	129	55	58	61
		874	97	94	93	108	107	108	111	108	116	114	105	105	104	110	112	109	109	108	111	100	104	102	131	131	130	53	59	62
		876	96	95	94	107	107	109	109	107	115	117	106	106	105	111	109	110	109	108	113	102	103	100	131	132	129	55	59	62
		878	96	95	94	108	106	110	108	110	115	116	104	105	105	111	109	111	109	107	110	103	103	99	132	132	129	55	59	62
		880	97	95	95	108	106	107	108	108	116	114	106	104	107	111	109	110	112	110	111	101	103	100	132	132	128	55	58	62
		882	97	95	94	106	109	106	110	109	113	115	107	107	105	110	109	111	107	110	111	101	101	99	130	131	130	56	59	61
		884	96	95	94	105	105	107	108	109	115	116	107	106	105	110	110	111	108	109	111	101	104	99	132	132	129	53	59	61
		886	97	96	94	106	105	109	110	108	114	115	108	106	104	111	111	111	110	109	111	101	104	99	133	131	130	55	59	60
		888	97	96	95	110	107	107	109	108	114	114	105	107	105	112	110	110	108	107	111	104	103	98	132	131	131	54	59	61
		890	95	95	95	108	107	108	110	108	113	113	106	106	105	111	108	111	107	109	109	100	102	100	133	130	130	54	59	63
		892	96	97	96	108	108	110	110	107	116	114	104	105	106	112	111	109	109	107	111	101	103	99	134	130	130	55	57	61
		894	97	95	94	107	108	108	108	109	115	113	104	106	104	111	110	110	108	108	112	103	103	100	132	132	132	53	58	62
		896	96	96	93	109	107	107	110	107	114	114	104	106	105	109	108	111	108	109	111	101	105	100	135	132	128	54	58	62
		898	97	94	96	106	106	107	109	109	115	115	107	105	105	110	110	111	108	108	111	101	102	97	132	131	130	54	57	62
		900	96	97	95	108	106	108	108	109	114	115	106	105	104	110	110	109	107	110	112	101	105	99	133	130	129	55	58	62

## Sheet: Sup Fig 1-1A
Sup Fig 1-1A
	Lane	Sample
	1	Protein Ladder
	2	Empty
	3	WT base subcomplex
	4	YA6 base subcomplex
	5	YA3 base subcomplex
	6	YA4 base subcomplex
	7	YA5 base subcomplex
	8	YA1 base subcomplex
	9	YA2 base subcomplex
	10	Empty
	11	Protein Ladder
	12	Empty
	4-10% Tris-Glycine SDS-PAGE
	Coomassie Blue Stain

## Sheet: Sup Fig 1-2C
Sup Fig 1-2C
		Lane	Sample
		1	Empty
		2	Negative Control: Ub'd FAM-Titin I27 V15P substrate
		3	Positive Control: Chymotrypsin + Ub'd FAM-Titin I27 V15P substrate
		4	Empty
		5	Wild Type 26S proteasome + Ub'd FAM-Titin I27 V15P substrate
		6	YA6 26S proteasome + Ub'd FAM-Titin I27 V15P substrate
		7	YA3 26S proteasome + Ub'd FAM-Titin I27 V15P substrate
		8	YA4 26S proteasome + Ub'd FAM-Titin I27 V15P substrate
		9	YA5 26S proteasome + Ub'd FAM-Titin I27 V15P substrate
		10	YA1 26S proteasome + Ub'd FAM-Titin I27 V15P substrate
		11	YA2 26S proteasome + Ub'd FAM-Titin I27 V15P substrate
		12	Empty
		4-10% Tris-Glycine SDS-PAGE
		488nm-excitation channel

## Sheet: Sup Fig 1-2B v2
Sup Fig1-2B		WT	WT	WT	Substrate Alone (Negative Control)	Chymotrypsin (Postive Control)			YA1	YA1	YA1	Substrate Alone (Negative Control)	Chymotrypsin (Postive Control)			YA2	YA2	YA2	YA2	Substrate Alone (Negative Control)	Chymotrypsin (Postive Control)			YA3	YA3	YA3	Substrate Alone (Negative Control)	Chymotrypsin (Postive Control)			YA4	YA4	YA4	Substrate Alone (Negative Control)	Chymotrypsin (Postive Control)			YA5	YA5	YA5	Substrate Alone (Negative Control)	Chymotrypsin (Postive Control)			YA6	YA6	YA6	Substrate Alone (Negative Control)	Chymotrypsin (Postive Control)
Data from 220917		100nM Ub'd Titin I27 V15P	100nM Ub'd Titin I27 V15P	100nM Ub'd Titin I27 V15P	100nM Ub'd Titin I27 V15P	100nM Ub'd Titin I27 V15P			100nM Ub'd Titin I27 V15P	100nM Ub'd Titin I27 V15P	100nM Ub'd Titin I27 V15P	100nM Ub'd Titin I27 V15P	100nM Ub'd Titin I27 V15P			100nM Ub'd Titin I27 V15P	100nM Ub'd Titin I27 V15P	100nM Ub'd Titin I27 V15P	100nM Ub'd Titin I27 V15P	100nM Ub'd Titin I27 V15P	100nM Ub'd Titin I27 V15P			100nM Ub'd Titin I27 V15P	100nM Ub'd Titin I27 V15P	100nM Ub'd Titin I27 V15P	100nM Ub'd Titin I27 V15P	100nM Ub'd Titin I27 V15P			100nM Ub'd Titin I27 V15P	100nM Ub'd Titin I27 V15P	100nM Ub'd Titin I27 V15P	100nM Ub'd Titin I27 V15P	100nM Ub'd Titin I27 V15P			100nM Ub'd Titin I27 V15P	100nM Ub'd Titin I27 V15P	100nM Ub'd Titin I27 V15P	100nM Ub'd Titin I27 V15P	100nM Ub'd Titin I27 V15P			100nM Ub'd Titin I27 V15P	100nM Ub'd Titin I27 V15P	100nM Ub'd Titin I27 V15P	100nM Ub'd Titin I27 V15P	100nM Ub'd Titin I27 V15P
220917 STD Titin V15P All-YA	Time (s)	A2	C2	E2	B2	D2		Time (s)	A8	C8	E8	B8	D8		Time (s)	E8	A11	C11	E11	B11	D11		Time (s)	A4	E4	C4	B4	D4		Time (s)	A5	C5	E5	B4	D4		Time (s)	C6	E6	A6	B5	D5		Time (s)	C3	D3	A3	B3	D3
	0	135	134	136	132	61		0	142	139	142	144	64		0	140	144	147	142	138	65		0	137	139	137	137	68		0	137	137	137	141	69		0	141	138	143	144	69		0	131	131	128	134	64
	2	134	135	134	130	60		2	140	138	141	138	64		2	137	147	145	140	139	69		2	137	135	138	137	66		2	135	136	138	139	68		2	140	137	142	143	66		2	126	132	125	134	61
	4	131	133	135	130	58		4	138	138	141	139	62		4	138	143	148	141	136	64		4	139	136	134	136	65		4	138	137	136	138	66		4	139	138	141	141	65		4	126	129	127	131	60
	6	131	131	132	129	57		6	136	133	140	136	60		6	137	142	146	145	135	64		6	133	135	134	134	62		6	136	134	134	136	67		6	139	136	140	138	65		6	126	128	124	131	60
	8	129	134	132	127	58		8	135	135	137	134	58		8	136	140	146	144	135	63		8	134	135	132	134	63		8	133	131	134	136	64		8	137	133	139	140	63		8	124	128	122	129	57
	10	131	130	132	126	54		10	134	134	138	135	60		10	137	140	145	142	134	65		10	134	133	134	131	62		10	134	135	135	136	65		10	134	133	140	139	65		10	124	127	121	128	57
	12	129	130	131	127	56		12	134	133	136	133	60		12	135	138	143	141	133	63		12	131	134	132	133	62		12	135	132	133	134	64		12	136	133	140	138	63		12	122	125	122	130	58
	14	128	129	131	127	56		14	134	132	137	135	59		14	136	140	146	142	134	61		14	135	134	132	131	63		14	135	132	132	135	64		14	135	133	138	139	63		14	120	128	122	126	58
	16	129	131	131	128	55		16	135	134	137	133	60		16	134	138	143	144	133	64		16	133	133	131	131	62		16	135	133	134	130	63		16	133	132	136	137	63		16	124	126	123	129	58
	18	128	129	129	126	55		18	134	132	138	135	59		18	135	140	142	142	133	64		18	132	134	131	133	62		18	134	131	133	134	63		18	133	132	139	135	63		18	122	128	120	128	57
	20	128	129	130	128	56		20	133	133	135	134	60		20	136	139	142	142	134	62		20	134	134	131	132	61		20	132	133	133	131	63		20	134	132	137	137	61		20	122	127	122	128	57
	22	129	127	130	126	55		22	135	130	138	134	59		22	135	138	144	142	132	62		22	133	132	132	131	60		22	135	133	133	133	62		22	134	135	139	136	64		22	122	127	120	129	58
	24	126	127	129	125	55		24	135	133	136	132	59		24	133	136	143	143	133	62		24	133	134	131	131	61		24	133	132	133	133	62		24	133	133	137	137	63		24	123	125	121	129	56
	26	127	127	129	126	56		26	132	131	134	135	59		26	135	139	142	141	134	61		26	134	132	132	133	62		26	133	132	134	135	64		26	132	133	139	136	63		26	121	126	120	130	57
	28	126	126	129	127	57		28	133	131	135	134	57		28	135	137	142	140	133	63		28	131	133	132	132	63		28	134	133	132	133	64		28	135	131	137	137	63		28	123	127	120	129	57
	30	127	125	128	127	56		30	134	131	136	135	60		30	133	135	143	141	132	61		30	131	133	128	132	61		30	133	131	133	135	60		30	135	130	137	135	62		30	120	127	121	128	56
	32	126	125	128	127	55		32	132	129	136	134	59		32	134	137	141	142	133	62		32	131	132	131	130	63		32	132	131	134	135	64		32	133	129	138	137	62		32	122	126	122	125	57
	34	126	127	127	126	55		34	133	130	135	136	59		34	136	136	142	140	132	61		34	132	131	129	135	61		34	134	131	134	134	63		34	131	128	137	137	62		34	122	125	121	128	60
	36	126	125	126	126	55		36	133	129	135	134	60		36	134	136	142	141	133	62		36	132	132	132	130	61		36	131	131	133	132	63		36	133	130	138	137	61		36	123	126	121	129	59
	38	124	125	125	126	55		38	131	131	134	136	59		38	133	137	142	140	132	62		38	130	132	130	133	62		38	133	132	134	135	64		38	134	130	136	135	63		38	122	125	119	129	58
	40	123	125	124	127	56		40	133	130	133	134	59		40	133	136	140	138	132	63		40	132	131	128	133	62		40	132	130	131	135	63		40	133	131	136	137	62		40	121	125	120	128	58
	42	125	125	125	127	56		42	132	132	135	135	59		42	133	135	139	139	131	61		42	132	132	129	130	61		42	132	131	132	132	63		42	135	129	136	135	62		42	121	125	118	128	58
	44	124	124	123	127	55		44	131	131	131	132	62		44	135	135	141	139	134	62		44	128	133	128	131	61		44	131	129	133	135	62		44	133	134	136	137	63		44	123	123	122	129	58
	46	124	125	124	125	56		46	130	129	135	134	59		46	133	134	141	138	135	63		46	130	130	128	130	62		46	132	131	133	132	63		46	131	132	136	137	64		46	120	126	121	129	57
	48	125	125	124	126	55		48	131	130	130	137	58		48	134	135	140	137	132	64		48	129	128	128	131	59		48	132	130	131	133	64		48	132	133	136	137	61		48	121	126	120	129	57
	50	126	123	124	127	56		50	132	130	129	134	61		50	132	135	140	138	132	63		50	130	129	126	132	61		50	135	131	132	134	63		50	133	133	134	137	63		50	121	126	119	128	56
	52	124	121	122	125	55		52	132	129	130	134	59		52	131	135	141	140	133	60		52	128	131	128	131	62		52	130	130	132	132	61		52	130	131	137	137	64		52	118	123	120	129	57
	54	122	122	124	127	56		54	131	129	132	135	59		54	133	135	141	137	132	63		54	130	129	127	132	62		54	134	131	132	133	62		54	131	132	135	137	62		54	121	123	119	128	56
	56	123	122	123	126	56		56	130	129	130	137	60		56	134	135	136	138	133	63		56	128	133	129	131	62		56	132	130	130	133	61		56	132	130	134	137	63		56	120	124	119	127	58
	58	121	122	123	129	56		58	130	129	129	133	59		58	131	134	139	139	133	63		58	127	130	126	132	60		58	133	131	133	132	61		58	130	133	135	137	63		58	120	124	118	128	58
	60	122	121	123	126	57		60	130	128	133	134	59		60	133	134	138	139	134	63		60	127	130	129	130	62		60	132	130	131	132	62		60	130	130	135	135	63		60	122	124	119	127	58
	62	121	124	122	126	55		62	130	128	129	133	60		62	132	134	138	140	133	63		62	129	130	127	131	62		62	131	133	128	135	63		62	130	132	133	137	63		62	121	125	120	128	56
	64	121	122	122	126	55		64	129	126	129	133	59		64	131	134	138	138	129	66		64	127	128	128	131	63		64	132	131	131	133	64		64	130	131	135	136	62		64	120	126	121	129	58
	66	123	121	120	128	55		66	129	126	132	134	59		66	132	133	140	137	132	62		66	127	130	128	130	61		66	131	131	133	131	64		66	129	130	134	135	63		66	119	123	122	129	58
	68	123	120	120	126	56		68	130	126	130	134	59		68	131	133	137	138	132	63		68	127	127	129	130	61		68	130	130	131	134	63		68	131	132	133	137	63		68	119	123	120	129	57
	70	121	120	122	125	56		70	126	131	129	136	60		70	131	133	140	136	135	62		70	128	127	126	132	63		70	132	131	131	135	63		70	130	132	133	135	64		70	120	123	119	125	57
	72	122	121	120	127	54		72	128	126	130	133	61		72	131	132	139	138	134	62		72	128	127	127	130	63		72	132	129	131	134	63		72	126	131	132	137	61		72	119	123	119	128	58
	74	120	121	121	126	54		74	129	127	129	134	60		74	131	131	138	136	133	64		74	129	128	127	131	61		74	131	132	131	132	63		74	129	131	133	137	63		74	118	120	119	128	59
	76	122	120	120	125	55		76	130	126	129	134	60		76	132	133	135	134	134	63		76	126	125	125	131	59		76	130	129	128	133	64		76	127	129	131	137	62		76	119	123	118	128	58
	78	121	119	119	127	57		78	129	126	129	132	59		78	131	134	137	137	132	62		78	127	128	128	129	61		78	131	130	130	133	62		78	129	128	133	136	64		78	120	123	119	127	57
	80	121	121	120	127	55		80	128	128	129	134	59		80	129	133	139	137	132	61		80	127	126	126	131	60		80	132	130	130	134	63		80	128	130	132	137	61		80	120	125	118	128	59
	82	121	119	119	126	54		82	126	127	129	135	59		82	130	131	136	135	133	60		82	129	129	126	132	62		82	130	130	130	133	61		82	129	128	131	138	63		82	120	122	119	127	56
	84	118	119	119	127	56		84	127	126	127	135	60		84	131	131	138	136	133	62		84	126	126	124	132	63		84	131	131	129	134	63		84	127	129	133	136	63		84	121	123	119	129	57
	86	118	119	120	129	56		86	126	126	126	133	59		86	129	132	134	136	133	64		86	128	129	126	130	60		86	130	129	131	134	62		86	128	128	134	137	62		86	121	122	118	128	59
	88	120	119	119	127	57		88	128	125	128	136	58		88	128	131	137	134	132	63		88	125	125	127	132	64		88	130	129	127	134	62		88	127	131	132	138	63		88	118	122	118	127	57
	90	120	119	120	130	56		90	128	125	128	133	61		90	128	131	134	136	131	63		90	127	127	125	133	60		90	130	128	131	134	64		90	129	127	132	136	63		90	117	123	119	128	56
	92	117	118	118	125	56		92	127	125	128	133	59		92	127	131	137	134	133	63		92	128	126	126	130	62		92	129	129	130	135	64		92	128	128	132	136	63		92	119	122	118	129	57
	94	119	117	121	127	57		94	125	126	127	134	57		94	129	132	136	136	133	61		94	125	127	124	131	63		94	128	129	130	132	63		94	127	128	132	138	64		94	118	122	116	129	58
	96	117	119	118	127	57		96	127	127	128	135	60		96	128	133	136	134	132	62		96	127	127	123	130	62		96	130	127	128	134	64		96	127	129	130	136	63		96	120	124	119	128	56
	98	117	116	118	128	56		98	127	127	126	136	61		98	128	130	136	135	132	61		98	128	127	125	133	62		98	129	129	129	133	62		98	128	128	131	135	63		98	120	123	119	126	57
	100	120	117	117	126	56		100	125	126	126	134	60		100	127	131	135	136	133	63		100	125	127	124	132	61		100	128	128	129	133	62		100	125	129	130	135	61		100	119	123	117	128	59
	102	116	116	118	126	57		102	125	124	126	137	60		102	130	130	136	133	134	63		102	126	122	124	131	62		102	127	130	131	134	61		102	127	128	131	139	62		102	118	121	118	129	59
	104	118	117	116	126	55		104	126	125	127	135	59		104	128	128	133	133	133	62		104	125	126	125	131	62		104	130	128	130	132	63		104	126	128	130	138	61		104	118	122	118	127	58
	106	117	117	118	127	54		106	125	123	127	132	59		106	126	130	136	134	134	63		106	125	124	123	133	60		106	129	130	129	132	63		106	128	126	130	136	65		106	120	122	119	127	60
	108	117	117	118	126	56		108	127	123	127	133	60		108	127	130	135	133	134	62		108	127	127	124	133	61		108	128	126	128	132	63		108	127	127	128	136	62		108	118	121	116	128	59
	110	118	117	116	127	57		110	126	121	126	135	57		110	128	131	133	135	132	61		110	124	125	123	132	61		110	128	130	128	131	63		110	125	127	128	138	62		110	119	120	119	128	56
	112	118	115	118	128	56		112	125	125	125	133	60		112	127	130	135	134	132	64		112	126	126	122	132	61		112	131	127	129	132	62		112	124	127	130	137	62		112	119	121	117	128	58
	114	117	115	117	127	55		114	125	125	126	136	58		114	127	128	134	133	134	62		114	123	125	124	130	61		114	128	127	128	134	62		114	127	127	129	136	64		114	118	122	118	128	57
	116	118	116	116	126	55		116	126	124	125	133	60		116	127	128	133	133	132	62		116	124	124	123	130	61		116	127	128	129	133	62		116	126	125	128	137	62		116	117	121	118	129	57
	118	116	116	117	127	55		118	125	124	125	133	57		118	126	131	132	133	133	63		118	125	124	124	131	63		118	126	129	128	133	62		118	124	126	130	137	64		118	119	122	118	128	57
	120	115	116	117	126	55		120	125	123	126	134	61		120	127	128	134	130	133	63		120	124	124	124	130	62		120	127	128	127	134	63		120	127	126	131	135	62		120	116	119	119	129	58
	122	118	116	116	127	57		122	125	124	124	134	59		122	126	130	133	134	132	63		122	124	123	123	132	60		122	129	129	129	133	62		122	125	126	128	136	63		122	118	118	118	130	60
	124	117	114	116	124	55		124	125	121	127	135	60		124	128	129	133	133	134	64		124	123	125	123	130	61		124	129	127	129	134	64		124	125	126	130	138	62		124	116	120	116	128	59
	126	115	117	117	126	55		126	126	123	125	133	60		126	126	128	135	132	133	64		126	122	123	124	132	62		126	128	127	126	133	62		126	126	126	127	138	64		126	116	121	118	127	59
	128	116	116	117	126	57		128	123	123	125	136	60		128	127	130	132	134	132	64		128	124	124	122	131	62		128	129	128	129	134	61		128	125	126	127	135	62		128	118	121	119	128	58
	130	115	113	115	127	57		130	125	120	125	134	58		130	127	129	135	134	133	62		130	124	121	122	132	62		130	128	128	127	133	62		130	126	125	127	139	61		130	116	119	118	128	58
	132	116	114	116	125	56		132	123	123	123	134	60		132	126	130	133	133	133	62		132	124	124	122	130	62		132	127	128	127	133	62		132	127	125	125	136	64		132	118	121	119	129	56
	134	114	115	115	126	56		134	122	122	124	135	58		134	125	127	134	132	134	64		134	122	122	125	132	63		134	127	127	129	135	63		134	125	125	128	136	63		134	117	120	116	127	59
	136	115	115	115	125	54		136	123	124	124	136	58		136	127	128	135	132	132	63		136	122	123	122	131	59		136	128	126	127	135	63		136	125	126	129	137	62		136	117	120	116	127	60
	138	115	113	116	125	56		138	122	121	124	133	59		138	124	129	133	131	133	63		138	123	124	123	132	61		138	128	128	127	134	61		138	124	125	128	136	60		138	117	119	118	130	58
	140	117	115	117	127	56		140	125	123	122	133	61		140	126	127	134	133	132	63		140	124	123	122	131	63		140	127	126	125	133	62		140	125	124	126	136	62		140	118	121	116	128	57
	142	114	113	116	127	56		142	123	121	125	133	59		142	125	126	133	134	132	64		142	124	123	121	133	62		142	126	125	127	134	63		142	124	127	128	137	63		142	117	119	115	127	58
	144	116	113	115	126	56		144	123	123	123	132	59		144	125	128	135	132	133	61		144	123	122	121	133	61		144	125	126	125	134	63		144	124	125	128	136	63		144	116	118	116	127	58
	146	113	114	115	126	56		146	123	123	122	135	59		146	126	128	132	132	131	61		146	122	123	120	131	62		146	127	126	127	132	60		146	123	125	129	138	63		146	115	119	117	129	57
	148	115	115	114	129	56		148	123	122	122	136	59		148	124	129	133	132	132	63		148	122	123	121	132	60		148	127	125	127	131	62		148	123	123	128	134	62		148	115	118	117	129	58
	150	115	114	113	129	56		150	123	119	123	134	57		150	127	128	132	132	132	63		150	124	123	123	131	62		150	127	126	127	133	63		150	123	125	127	137	62		150	114	122	117	127	57
	152	114	113	111	127	55		152	122	120	122	132	60		152	122	128	132	130	134	61		152	122	120	121	132	63		152	127	126	126	135	65		152	123	123	128	137	62		152	117	118	116	128	59
	154	115	114	114	126	55		154	122	121	122	134	59		154	125	127	134	130	132	63		154	123	123	120	131	61		154	126	125	127	133	63		154	123	125	127	136	61		154	117	118	115	129	56
	156	114	112	113	127	55		156	123	121	122	134	59		156	126	128	132	131	134	63		156	122	122	120	132	63		156	128	126	126	134	63		156	123	123	127	137	63		156	115	118	115	127	58
	158	113	113	112	126	55		158	121	120	121	134	59		158	123	125	131	132	132	64		158	122	121	121	133	61		158	125	125	127	134	62		158	123	123	127	135	63		158	117	119	116	128	58
	160	114	115	114	125	56		160	122	120	122	134	61		160	125	127	132	130	132	62		160	123	123	123	132	62		160	124	126	126	135	64		160	122	124	129	138	63		160	117	119	115	126	57
	162	116	112	112	125	56		162	122	120	122	133	61		162	123	127	132	130	134	63		162	123	120	121	131	61		162	125	125	125	133	63		162	124	121	126	137	63		162	116	119	116	127	57
	164	113	113	112	125	56		164	121	121	121	135	60		164	124	126	132	130	133	64		164	121	124	120	130	60		164	129	125	127	132	65		164	123	120	126	135	62		164	113	119	116	128	58
	166	115	112	113	125	56		166	124	123	124	134	59		166	124	128	131	131	133	64		166	120	121	121	130	62		166	125	125	126	131	63		166	122	123	127	136	63		166	118	120	116	127	58
	168	112	112	115	127	56		168	124	122	121	134	60		168	124	127	129	131	132	64		168	118	122	121	130	62		168	128	125	126	133	63		168	125	123	126	137	61		168	115	119	115	128	58
	170	113	113	113	126	56		170	122	122	123	133	60		170	124	126	131	129	132	63		170	122	123	121	130	61		170	126	126	126	133	62		170	123	124	126	135	62		170	117	119	116	127	57
	172	114	110	111	126	56		172	121	121	122	133	60		172	123	127	131	130	134	63		172	119	119	118	130	61		172	128	127	125	135	63		172	122	123	125	136	62		172	115	119	116	129	56
	174	115	110	112	126	55		174	122	121	123	133	58		174	123	124	129	129	133	63		174	120	121	121	131	61		174	125	123	124	134	64		174	123	123	126	136	61		174	117	119	115	129	57
	176	111	109	113	127	54		176	123	120	120	134	59		176	122	125	131	131	132	64		176	122	121	119	130	60		176	126	125	123	133	63		176	122	122	126	138	63		176	114	117	116	127	59
	178	113	111	112	129	54		178	121	119	121	133	59		178	123	125	130	132	134	62		178	121	120	121	132	61		178	126	124	127	133	64		178	123	124	125	137	62		178	115	118	116	128	59
	180	111	113	112	127	56		180	122	120	120	133	57		180	123	125	130	128	131	62		180	120	121	121	133	61		180	127	124	125	135	64		180	123	122	124	137	62		180	115	120	115	128	57
	182	112	111	112	127	55		182	122	119	122	132	60		182	124	126	130	131	132	63		182	120	121	118	132	62		182	124	126	124	134	62		182	123	122	125	136	62		182	116	118	116	129	58
	184	115	111	112	125	55		184	121	118	122	134	59		184	124	124	130	130	134	65		184	119	121	117	133	63		184	126	124	125	131	64		184	123	121	126	135	61		184	115	118	115	129	58
	186	113	110	111	126	55		186	121	119	120	135	60		186	122	125	129	129	132	63		186	120	119	119	130	61		186	125	127	126	133	63		186	122	121	125	135	63		186	114	118	115	128	57
	188	114	111	110	127	56		188	122	121	121	133	60		188	123	124	130	131	134	62		188	121	123	119	131	61		188	124	124	125	134	63		188	123	125	126	136	63		188	114	117	114	129	57
	190	112	111	110	128	55		190	120	121	121	134	59		190	122	123	129	130	132	62		190	121	122	119	130	62		190	124	124	124	132	62		190	121	122	124	135	63		190	115	117	116	128	58
	192	111	111	112	126	57		192	122	118	120	133	58		192	123	126	130	130	133	63		192	117	121	118	130	61		192	125	124	124	132	63		192	120	122	125	135	63		192	115	117	113	129	58
	194	109	111	110	126	54		194	120	119	122	135	60		194	122	125	131	129	135	63		194	118	120	121	131	61		194	127	122	123	132	62		194	121	122	124	138	61		194	116	117	113	127	57
	196	112	110	110	127	55		196	123	119	122	134	59		196	124	125	128	130	132	62		196	119	120	117	130	61		196	123	124	123	133	64		196	121	123	126	136	64		196	115	117	114	130	57
	198	114	110	112	125	56		198	120	119	121	134	59		198	124	124	130	132	132	62		198	119	119	118	132	61		198	125	123	124	131	63		198	121	122	125	138	64		198	114	118	114	126	58
	200	113	111	111	126	55		200	120	119	120	133	58		200	121	124	130	132	131	62		200	120	119	119	131	62		200	124	124	124	133	62		200	123	121	126	138	62		200	115	117	114	128	57
	202	112	111	110	126	57		202	122	118	121	132	59		202	122	125	130	129	132	63		202	120	121	118	131	63		202	125	124	125	135	63		202	122	123	126	136	61		202	112	116	114	129	56
	204	112	109	111	126	55		204	120	121	118	134	58		204	121	125	129	129	132	63		204	120	120	117	132	62		204	123	123	124	132	63		204	123	121	125	135	63		204	113	117	115	128	58
	206	109	110	110	125	56		206	120	120	121	135	57		206	122	122	128	131	132	64		206	119	120	117	132	60		206	123	123	123	132	62		206	120	120	126	136	62		206	114	118	115	129	58
	208	111	110	110	126	57		208	121	119	120	134	60		208	123	123	130	129	133	60		208	119	119	116	130	61		208	123	123	124	135	63		208	121	121	124	136	63		208	114	118	115	129	57
	210	110	110	111	127	57		210	121	119	122	137	59		210	124	126	128	129	132	63		210	119	118	120	132	61		210	123	124	125	133	61		210	120	119	127	138	62		210	116	118	115	128	57
	212	111	109	109	127	55		212	121	120	120	132	60		212	122	124	129	129	134	63		212	118	118	117	133	63		212	124	123	124	133	62		212	120	121	125	138	63		212	114	117	113	128	59
	214	109	111	109	126	55		214	120	120	121	133	59		214	123	124	128	129	132	61		214	119	121	119	133	61		214	125	125	125	133	61		214	119	121	124	138	62		214	114	117	113	127	58
	216	110	110	109	126	55		216	121	120	120	133	59		216	123	123	128	129	130	61		216	119	119	117	131	61		216	122	125	126	135	63		216	121	122	122	137	63		216	113	118	114	128	56
	218	109	109	110	126	56		218	120	119	119	134	60		218	121	125	131	128	132	63		218	120	120	117	130	62		218	125	123	122	130	62		218	121	121	125	135	63		218	113	117	114	127	57
	220	110	111	110	126	55		220	121	118	121	133	58		220	123	122	132	129	132	63		220	118	120	116	131	60		220	124	123	122	133	64		220	120	120	125	135	62		220	113	116	113	130	57
	222	111	110	109	125	56		222	119	118	119	136	57		222	121	123	128	128	133	62		222	118	119	118	129	63		222	124	123	125	132	64		222	122	120	126	136	63		222	113	115	112	129	57
	224	113	110	110	128	56		224	119	118	120	135	59		224	123	125	127	129	132	63		224	118	119	118	130	62		224	123	125	124	133	62		224	121	120	122	135	62		224	112	116	113	126	58
	226	110	108	110	125	56		226	120	117	121	135	58		226	121	123	128	126	132	63		226	120	120	119	131	62		226	123	123	123	134	63		226	120	120	124	137	63		226	113	116	113	127	57
	228	112	108	111	126	55		228	120	118	121	134	60		228	121	124	130	129	133	61		228	119	118	118	133	59		228	122	122	123	134	64		228	120	121	124	138	62		228	113	116	114	129	57
	230	111	109	109	128	54		230	121	118	120	136	62		230	122	125	128	129	133	65		230	118	118	116	130	63		230	124	122	123	133	64		230	120	120	123	138	62		230	112	119	113	128	57
	232	111	108	108	125	55		232	120	119	118	133	60		232	122	124	128	130	131	62		232	119	119	119	132	61		232	123	123	122	133	63		232	118	120	123	135	62		232	116	116	112	128	57
	234	108	107	110	125	56		234	121	118	119	134	60		234	123	121	128	129	132	63		234	118	119	116	130	62		234	125	122	120	133	63		234	121	120	123	136	63		234	113	115	111	128	58
	236	110	109	107	128	56		236	118	118	122	133	60		236	121	122	127	126	132	63		236	118	120	116	129	61		236	125	122	123	133	63		236	121	120	122	136	63		236	113	114	112	127	58
	238	111	108	109	126	54		238	119	115	121	133	58		238	122	123	128	130	133	62		238	118	119	114	130	61		238	122	124	123	131	62		238	119	120	124	139	63		238	113	116	112	128	56
	240	109	108	109	125	55		240	119	119	119	133	59		240	122	120	126	127	132	64		240	118	117	117	131	61		240	123	122	122	135	62		240	118	119	122	136	61		240	114	115	111	126	55
	242	109	110	108	124	54		242	119	117	119	132	59		242	121	123	128	126	132	62		242	116	117	116	130	61		242	124	123	122	131	62		242	118	121	123	135	63		242	113	115	114	128	56
	244	110	109	108	126	55		244	120	117	118	132	59		244	122	121	128	126	133	61		244	117	119	119	131	61		244	123	121	122	134	63		244	121	120	124	138	64		244	113	115	112	128	57
	246	109	107	110	126	55		246	119	117	118	136	59		246	120	123	127	129	133	63		246	117	117	116	130	62		246	123	124	121	133	61		246	120	121	124	138	63		246	114	114	112	130	58
	248	108	108	108	126	55		248	118	118	119	137	59		248	122	123	126	126	133	63		248	120	117	117	132	61		248	123	121	122	135	62		248	119	121	123	137	61		248	114	115	112	126	58
	250	111	109	107	127	57		250	120	119	119	134	60		250	122	123	128	129	134	63		250	118	119	116	130	62		250	124	122	124	134	62		250	119	121	123	135	63		250	113	117	112	127	58
	252	111	109	108	126	55		252	119	118	119	134	62		252	121	121	127	127	131	62		252	117	118	115	132	62		252	122	122	121	134	64		252	117	117	124	135	63		252	114	116	112	129	58
	254	110	110	108	126	54		254	120	115	121	132	59		254	119	122	126	127	132	62		254	116	119	116	132	62		254	122	123	123	135	63		254	119	120	122	137	62		254	116	116	111	128	58
	256	108	107	108	126	56		256	119	119	120	134	59		256	122	123	127	128	132	62		256	118	117	116	130	61		256	121	121	120	132	64		256	119	120	122	136	64		256	113	118	114	127	57
	258	110	108	108	126	55		258	120	116	119	135	59		258	121	121	126	128	133	64		258	119	117	116	130	63		258	123	121	122	134	62		258	118	120	125	136	63		258	111	115	112	128	58
	260	108	108	108	128	54		260	119	119	120	132	61		260	121	121	128	127	131	62		260	118	117	117	130	62		260	122	122	120	132	62		260	119	120	122	135	60		260	111	117	113	129	59
	262	108	109	107	125	54		262	118	119	118	134	59		262	120	122	128	128	132	65		262	117	118	115	130	60		262	123	123	122	134	63		262	118	120	121	137	62		262	112	115	113	128	56
	264	108	109	108	126	56		264	118	116	119	137	61		264	119	122	127	128	132	62		264	116	118	117	130	62		264	123	125	121	134	63		264	119	119	122	137	64		264	109	116	114	128	58
	266	110	109	108	125	54		266	117	118	120	133	61		266	120	123	127	128	132	63		266	116	115	116	132	61		266	122	121	121	132	62		266	119	121	122	134	62		266	111	116	113	127	57
	268	108	108	106	127	55		268	117	117	120	134	59		268	121	122	126	129	132	62		268	118	118	115	132	61		268	124	121	121	134	63		268	118	120	123	136	60		268	112	114	112	130	58
	270	108	107	107	126	57		270	118	116	117	132	60		270	121	119	126	127	133	64		270	118	119	117	131	62		270	122	122	121	134	63		270	120	117	123	136	63		270	110	117	111	130	57
	272	109	107	109	127	54		272	119	118	118	133	59		272	120	120	127	128	133	62		272	118	117	117	131	61		272	122	120	123	134	62		272	118	118	121	135	62		272	112	115	111	128	57
	274	107	108	108	128	55		274	117	115	120	134	58		274	119	120	125	125	132	63		274	115	117	115	131	61		274	125	122	121	133	64		274	118	120	122	136	62		274	111	116	112	126	59
	276	110	108	108	126	57		276	118	116	118	134	60		276	117	120	126	125	132	63		276	117	118	114	132	61		276	119	120	123	132	62		276	118	119	123	136	62		276	113	115	113	127	57
	278	106	107	107	127	55		278	118	120	118	133	59		278	121	121	126	126	132	63		278	117	118	114	130	62		278	122	122	119	134	63		278	116	120	119	137	63		278	113	115	110	127	58
	280	108	108	108	127	56		280	117	115	118	134	59		280	120	123	126	125	132	62		280	115	117	116	129	62		280	120	121	122	132	62		280	116	119	120	136	63		280	113	114	112	126	58
	282	109	107	106	126	55		282	119	117	120	132	59		282	121	122	126	126	132	63		282	116	116	117	131	60		282	121	119	120	134	62		282	120	119	122	137	62		282	112	113	112	129	57
	284	110	104	107	126	55		284	120	117	118	134	60		284	120	120	124	127	133	64		284	116	117	116	129	61		284	122	121	120	134	62		284	118	118	121	137	64		284	111	115	112	128	58
	286	108	107	107	127	54		286	117	117	118	135	60		286	121	119	124	127	132	63		286	116	116	115	131	61		286	121	120	120	134	62		286	117	118	122	134	62		286	111	114	111	127	56
	288	108	106	106	126	56		288	118	115	117	134	60		288	119	120	128	124	135	63		288	117	117	114	130	62		288	121	122	120	132	63		288	117	119	121	135	61		288	110	114	111	128	59
	290	107	106	106	125	56		290	119	116	118	132	58		290	120	120	125	127	132	62		290	115	116	115	128	60		290	122	120	122	134	63		290	117	118	122	135	63		290	110	112	111	127	57
	292	107	106	107	127	57		292	118	117	119	134	60		292	119	122	126	127	133	63		292	113	118	115	130	60		292	122	123	122	133	64		292	116	116	122	133	64		292	113	116	110	129	57
	294	109	105	105	124	56		294	115	118	117	134	60		294	118	123	126	128	132	62		294	116	118	115	131	61		294	122	123	121	133	62		294	117	119	121	136	63		294	112	112	112	129	56
	296	106	107	108	126	56		296	116	114	119	135	59		296	119	120	126	125	132	62		296	115	119	114	130	61		296	122	123	119	133	63		296	118	115	120	137	62		296	111	113	109	130	58
	298	106	107	105	125	55		298	116	115	119	134	59		298	119	118	126	126	132	63		298	117	116	114	132	61		298	118	120	122	132	62		298	116	120	120	137	63		298	111	115	109	129	57
	300	108	107	106	125	56		300	116	117	118	135	60		300	118	121	125	127	131	62		300	115	115	115	130	61		300	120	121	120	135	63		300	117	121	122	137	63		300	111	113	108	128	59
	302	108	108	107	125	54		302	116	118	118	133	60		302	118	119	124	125	133	63		302	116	115	116	130	60		302	120	120	120	134	63		302	119	118	120	137	62		302	112	114	111	128	58
	304	106	107	107	126	57		304	116	115	119	133	59		304	119	119	126	128	132	63		304	114	117	113	131	63		304	118	121	119	132	63		304	118	117	121	135	63		304	110	114	110	129	56
	306	107	107	108	126	57		306	115	118	116	135	59		306	118	118	126	127	133	63		306	115	115	115	131	63		306	121	120	120	132	62		306	119	118	121	138	62		306	109	113	108	129	58
	308	107	107	106	127	56		308	116	115	115	134	57		308	120	120	127	126	133	62		308	114	117	114	130	60		308	120	121	120	131	63		308	116	117	121	136	63		308	110	115	109	129	56
	310	107	106	106	125	56		310	116	115	118	133	59		310	120	119	126	126	133	62		310	116	117	114	131	61		310	122	121	119	133	62		310	117	117	120	135	62		310	112	113	111	129	58
	312	106	109	105	127	57		312	117	116	119	135	59		312	120	120	126	126	131	64		312	117	115	112	130	61		312	119	120	119	133	64		312	118	119	123	136	61		312	110	111	110	130	56
	314	105	106	106	126	56		314	115	117	115	134	60		314	119	120	125	126	133	62		314	115	117	114	130	63		314	122	120	119	134	64		314	118	117	121	136	62		314	111	113	109	127	56
	316	107	107	108	128	56		316	116	115	118	135	61		316	119	121	123	126	132	63		316	118	115	112	131	62		316	120	118	120	131	64		316	118	119	123	136	64		316	110	111	106	127	57
	318	107	106	106	127	54		318	118	117	116	132	61		318	117	121	126	125	133	63		318	115	116	115	131	60		318	120	120	121	133	62		318	117	118	121	137	62		318	112	113	109	129	57
	320	107	106	105	127	56		320	117	116	118	133	59		320	118	118	127	125	132	62		320	115	117	113	131	62		320	120	119	120	133	63		320	119	118	121	135	63		320	110	114	111	127	57
	322	107	105	106	126	56		322	118	115	116	134	60		322	116	120	126	127	133	61		322	114	115	113	131	60		322	122	121	121	131	61		322	116	118	121	136	63		322	111	116	108	129	57
	324	106	106	104	126	56		324	118	114	118	133	61		324	118	121	125	127	132	63		324	116	115	113	129	62		324	120	120	120	132	63		324	119	116	121	137	63		324	110	113	108	126	58
	326	108	107	105	125	56		326	117	116	117	133	58		326	121	119	125	125	133	64		326	113	115	114	129	61		326	122	120	118	133	62		326	118	118	118	137	61		326	110	114	108	128	58
	328	107	106	107	127	57		328	116	114	119	133	60		328	118	119	123	124	134	63		328	115	115	113	131	61		328	120	119	121	136	63		328	118	118	121	136	63		328	110	112	110	128	56
	330	105	105	104	127	56		330	115	114	117	133	59		330	117	118	124	124	132	65		330	115	116	116	130	63		330	120	120	120	132	63		330	117	117	120	136	63		330	112	113	108	127	56
	332	108	106	105	125	55		332	116	114	117	134	59		332	117	120	126	125	133	62		332	118	113	114	131	61		332	123	122	120	133	61		332	116	117	122	135	61		332	112	112	110	129	58
	334	105	105	106	125	55		334	115	116	117	134	60		334	117	121	123	124	132	62		334	114	115	115	131	61		334	119	119	118	134	62		334	116	117	120	136	62		334	110	112	108	127	57
	336	108	106	105	128	54		336	116	114	118	134	61		336	118	118	122	125	131	63		336	114	114	113	130	60		336	121	119	119	133	65		336	117	116	120	135	61		336	109	110	109	127	58
	338	107	107	104	128	54		338	116	114	117	132	61		338	120	117	126	123	132	62		338	113	114	113	131	62		338	120	119	119	131	63		338	119	116	120	136	66		338	111	114	108	129	57
	340	105	107	107	124	56		340	118	114	116	133	59		340	117	121	124	125	133	63		340	116	115	113	130	62		340	120	119	120	134	62		340	117	117	119	137	63		340	110	113	107	128	59
	342	105	105	105	127	55		342	116	114	119	132	59		342	117	118	124	125	132	62		342	113	114	114	132	60		342	121	119	117	132	62		342	117	116	118	136	64		342	108	114	107	127	57
	344	106	106	104	124	55		344	116	114	116	132	60		344	117	120	125	125	131	63		344	114	115	113	130	62		344	120	121	119	134	62		344	118	118	120	136	63		344	109	111	109	127	58
	346	109	106	103	126	55		346	113	114	116	133	58		346	117	120	125	124	132	64		346	113	115	112	131	61		346	121	117	120	133	62		346	117	117	120	136	63		346	110	111	107	128	57
	348	107	105	105	125	57		348	116	117	116	133	59		348	117	120	122	124	131	62		348	114	115	114	128	61		348	119	118	118	133	63		348	118	117	118	136	63		348	110	112	109	126	57
	350	106	103	104	125	55		350	116	115	118	133	60		350	118	119	123	124	131	63		350	115	116	113	128	60		350	120	117	120	134	63		350	116	118	119	135	63		350	109	112	107	128	57
	352	104	106	106	126	56		352	115	115	116	133	60		352	116	119	124	124	132	63		352	113	115	113	130	61		352	120	119	121	134	61		352	115	118	120	134	61		352	108	110	106	127	57
	354	106	106	106	125	56		354	114	116	116	135	59		354	119	118	125	123	130	64		354	113	114	113	130	61		354	120	119	120	135	62		354	116	116	121	136	63		354	110	112	108	125	58
	356	107	106	106	125	55		356	114	114	116	134	61		356	117	117	123	125	130	63		356	114	115	112	130	61		356	118	119	122	132	63		356	117	119	120	136	63		356	110	113	106	127	58
	358	105	105	104	126	56		358	115	114	116	133	59		358	117	119	125	123	133	63		358	113	116	113	131	62		358	118	119	117	133	64		358	116	116	118	136	61		358	110	113	108	128	56
	360	104	107	105	126	56		360	114	116	117	134	60		360	118	118	123	125	134	63		360	113	113	110	131	60		360	119	119	122	134	62		360	114	116	119	137	64		360	110	113	107	129	59
	362	107	106	103	126	55		362	115	115	115	134	58		362	115	119	123	123	132	63		362	114	114	112	130	61		362	121	119	120	135	62		362	118	116	120	135	62		362	108	112	107	128	57
	364	106	104	103	126	56		364	116	115	115	135	59		364	118	118	126	123	132	62		364	115	116	112	128	62		364	119	119	118	133	64		364	116	116	119	136	61		364	111	112	107	129	57
	366	105	105	105	127	55		366	116	113	115	134	60		366	116	119	124	125	132	64		366	115	115	111	129	60		366	119	118	119	134	64		366	118	117	118	136	62		366	110	111	106	126	57
	368	105	105	103	127	55		368	116	114	116	134	59		368	115	118	123	124	133	63		368	114	114	113	131	60		368	117	120	117	133	63		368	118	117	120	137	63		368	110	111	106	128	57
	370	105	104	105	129	56		370	115	117	117	134	60		370	117	119	126	125	132	63		370	114	113	114	131	61		370	118	119	119	133	64		370	117	118	122	136	61		370	111	113	108	128	57
	372	106	104	104	126	55		372	115	117	115	133	58		372	114	118	121	125	132	63		372	111	114	114	131	61		372	120	119	119	134	64		372	118	115	119	135	61		372	110	113	106	128	58
	374	102	104	103	126	56		374	114	112	115	135	60		374	116	120	123	124	133	63		374	113	114	112	129	61		374	118	118	120	132	63		374	114	116	119	135	64		374	109	112	105	127	57
	376	104	104	102	125	56		376	115	115	115	134	58		376	116	118	124	125	131	61		376	113	113	112	132	60		376	117	118	120	133	64		376	116	117	118	137	62		376	109	112	108	128	57
	378	106	103	105	126	57		378	115	115	115	133	62		378	117	117	123	126	132	63		378	113	113	111	132	61		378	120	118	118	132	64		378	114	115	117	137	62		378	109	112	106	128	57
	380	105	103	105	128	56		380	115	114	116	133	61		380	116	118	124	123	133	60		380	112	113	113	130	61		380	119	118	117	134	64		380	118	119	118	138	62		380	109	112	106	128	57
	382	106	104	103	126	54		382	116	114	116	135	59		382	117	118	125	125	131	62		382	113	114	112	131	61		382	120	118	119	135	64		382	116	118	119	137	63		382	107	113	106	129	56
	384	106	104	104	127	55		384	114	114	117	134	60		384	114	116	125	125	131	63		384	114	113	113	132	62		384	119	119	117	133	62		384	117	116	118	136	64		384	109	110	107	129	57
	386	104	105	105	126	55		386	116	112	117	136	61		386	117	119	121	124	132	62		386	114	115	111	131	62		386	117	119	119	133	63		386	117	117	118	135	61		386	110	113	105	126	58
	388	105	104	102	126	56		388	116	113	116	132	59		388	114	117	124	123	131	64		388	114	112	113	129	62		388	119	118	119	132	63		388	116	117	118	136	64		388	110	112	106	126	58
	390	105	105	104	128	55		390	113	114	113	134	60		390	116	118	123	124	131	64		390	114	114	112	132	62		390	120	118	118	133	63		390	117	116	118	135	62		390	109	111	107	129	58
	392	106	104	104	125	54		392	113	114	113	133	58		392	118	116	123	123	132	63		392	113	115	113	131	62		392	119	119	119	132	61		392	115	117	118	134	62		392	110	112	106	126	56
	394	106	103	106	126	56		394	117	115	116	134	60		394	116	117	124	121	130	63		394	112	114	112	130	62		394	118	117	118	133	62		394	116	117	120	137	63		394	108	113	108	129	57
	396	105	104	105	126	55		396	112	114	116	135	58		396	116	118	123	123	130	60		396	111	112	112	131	60		396	119	118	116	134	63		396	115	117	121	135	63		396	107	110	107	130	57
	398	105	103	102	127	56		398	115	113	112	132	60		398	116	117	124	122	131	62		398	113	115	112	129	60		398	117	117	117	134	65		398	116	118	119	138	62		398	111	111	108	130	58
	400	105	103	105	127	55		400	114	116	113	132	59		400	117	118	122	123	132	61		400	113	113	113	131	61		400	119	118	118	134	62		400	117	116	118	134	63		400	110	109	106	125	57
	402	104	105	101	127	55		402	113	114	116	133	61		402	116	118	124	122	132	65		402	115	114	111	131	60		402	117	118	117	133	63		402	117	116	119	137	63		402	108	111	108	127	57
	404	104	102	103	126	56		404	115	113	116	133	61		404	118	119	123	123	131	63		404	114	115	113	132	62		404	119	120	117	133	61		404	115	117	119	137	63		404	111	112	107	129	58
	406	104	105	103	127	55		406	114	113	115	134	59		406	115	118	120	122	132	62		406	111	113	114	132	60		406	119	119	119	133	62		406	116	117	118	135	62		406	110	111	107	130	57
	408	105	102	101	127	55		408	115	114	116	134	60		408	116	119	121	124	131	64		408	112	116	112	130	63		408	118	117	117	135	62		408	115	114	118	136	62		408	108	109	107	128	57
	410	104	103	103	125	56		410	112	113	115	131	60		410	116	118	121	124	131	65		410	112	116	110	131	61		410	119	116	117	133	62		410	115	117	119	135	63		410	109	110	106	129	57
	412	103	104	103	127	55		412	113	112	113	134	60		412	115	117	122	123	132	63		412	112	113	112	129	61		412	120	118	118	131	62		412	115	115	119	136	63		412	109	111	107	128	57
	414	104	104	102	125	57		414	114	115	115	133	60		414	116	116	123	124	132	61		414	112	111	110	131	62		414	120	118	118	133	63		414	116	116	119	137	61		414	110	112	106	128	58
	416	104	104	102	125	56		416	112	112	114	133	58		416	115	117	124	123	131	62		416	113	115	111	131	60		416	118	118	116	133	62		416	116	114	118	138	63		416	109	111	107	129	56
	418	103	102	103	126	55		418	114	114	115	133	58		418	117	117	121	123	132	62		418	112	112	112	131	60		418	118	118	117	134	61		418	116	116	117	136	63		418	109	110	106	127	58
	420	104	104	104	127	55		420	114	114	114	133	59		420	116	117	122	122	134	62		420	115	114	112	129	61		420	116	118	118	133	64		420	115	115	117	136	63		420	109	112	106	127	58
	422	105	105	102	126	56		422	115	112	114	134	59		422	115	115	122	123	131	63		422	112	112	109	131	63		422	119	116	117	131	63		422	118	116	117	137	61		422	109	112	107	128	56
	424	103	105	103	126	56		424	114	113	113	135	57		424	116	117	124	123	131	62		424	112	113	110	131	61		424	118	117	117	134	65		424	116	115	116	135	62		424	108	109	106	127	57
	426	105	102	102	126	56		426	113	114	116	132	62		426	118	118	121	122	132	62		426	112	113	112	130	61		426	118	118	117	133	64		426	114	115	117	137	64		426	109	110	106	127	56
	428	104	105	103	126	56		428	115	112	113	133	60		428	117	118	120	120	133	61		428	112	112	114	130	62		428	118	120	118	133	63		428	116	117	118	135	64		428	108	111	107	128	58
	430	104	103	101	125	56		430	112	112	115	134	59		430	116	116	121	124	132	61		430	111	114	110	130	62		430	119	118	117	136	63		430	115	116	119	135	61		430	109	112	106	129	57
	432	104	104	102	126	56		432	114	113	113	133	60		432	115	116	122	121	132	64		432	113	112	111	129	61		432	119	116	117	134	63		432	114	115	117	135	62		432	108	110	106	128	58
	434	103	103	104	127	55		434	113	112	114	134	59		434	115	116	121	123	133	63		434	111	114	111	130	60		434	119	118	116	134	61		434	115	114	117	136	62		434	109	112	104	126	57
	436	103	104	103	127	56		436	113	110	114	134	59		436	114	118	122	123	133	62		436	110	113	111	131	61		436	120	116	115	134	63		436	117	116	118	137	61		436	109	112	107	129	57
	438	105	102	103	124	55		438	114	114	115	134	59		438	114	114	122	121	133	63		438	112	111	111	133	62		438	119	117	119	133	64		438	116	114	118	138	61		438	109	110	105	128	57
	440	104	102	103	125	55		440	114	113	113	134	59		440	115	116	121	120	132	63		440	112	112	111	132	62		440	115	117	118	133	64		440	114	115	119	135	61		440	108	111	104	128	58
	442	103	102	102	125	56		442	112	114	114	132	59		442	115	116	121	123	132	63		442	113	113	111	129	61		442	118	117	118	133	64		442	115	115	116	135	62		442	108	109	104	129	59
	444	104	104	101	126	55		444	115	112	114	134	60		444	115	117	121	123	130	61		444	114	114	111	130	61		444	116	118	117	131	61		444	117	115	117	135	62		444	107	112	104	128	56
	446	103	104	103	128	55		446	113	113	113	133	59		446	116	117	122	123	132	61		446	111	114	110	132	61		446	118	114	117	134	64		446	115	115	116	135	62		446	108	110	104	127	57
	448	103	103	104	125	54		448	112	112	115	133	60		448	114	117	120	123	132	62		448	112	114	109	126	61		448	116	115	116	133	63		448	117	114	117	135	62		448	108	110	107	128	57
	450	104	101	101	125	55		450	116	113	113	133	58		450	117	115	122	120	131	64		450	113	113	113	131	60		450	117	117	117	135	62		450	115	113	118	135	63		450	107	111	104	128	58
	452	103	102	101	126	54		452	113	112	115	133	59		452	115	117	121	122	130	61		452	112	114	111	132	60		452	117	119	118	134	63		452	116	115	118	138	62		452	109	112	105	127	58
	454	102	101	103	128	56		454	114	113	114	133	60		454	115	116	121	120	134	63		454	112	109	110	131	62		454	117	117	117	134	63		454	115	117	118	134	62		454	107	109	106	127	57
	456	103	101	103	127	56		456	114	112	113	133	61		456	113	116	123	122	131	62		456	113	112	110	131	61		456	119	115	116	133	62		456	113	113	116	136	61		456	107	111	104	129	59
	458	104	103	103	125	54		458	113	112	115	134	57		458	116	116	123	120	132	65		458	114	113	112	131	61		458	115	116	118	134	62		458	115	114	118	135	63		458	108	110	106	129	58
	460	104	103	102	127	55		460	113	112	114	133	60		460	115	119	121	124	131	62		460	110	112	110	130	62		460	115	117	118	132	63		460	115	114	117	135	62		460	108	110	106	129	57
	462	104	103	101	126	55		462	112	113	113	132	60		462	116	117	121	123	130	63		462	111	113	109	130	62		462	116	116	117	134	63		462	115	116	118	135	61		462	108	109	105	129	57
	464	104	101	102	125	55		464	112	112	114	134	60		464	115	116	122	122	133	63		464	112	110	110	130	63		464	117	117	115	134	63		464	115	114	118	135	63		464	109	110	108	129	58
	466	105	100	101	127	55		466	113	112	112	133	59		466	113	116	122	121	130	62		466	110	111	109	130	62		466	116	115	116	132	62		466	115	115	115	135	63		466	107	110	105	128	58
	468	104	101	101	125	54		468	114	110	111	132	59		468	116	115	120	118	133	62		468	109	111	112	130	61		468	116	116	118	132	61		468	114	115	115	135	63		468	107	109	104	129	58
	470	105	101	100	126	54		470	114	112	112	133	58		470	116	117	120	121	132	65		470	111	113	111	129	61		470	117	116	116	132	64		470	116	113	117	136	63		470	108	109	104	128	56
	472	102	102	102	127	55		472	113	113	113	136	60		472	114	115	122	120	132	62		472	112	110	110	130	61		472	116	116	115	132	63		472	115	115	116	134	61		472	106	111	106	129	57
	474	104	100	102	127	56		474	111	110	115	134	59		474	114	116	120	121	131	63		474	112	112	112	131	62		474	116	117	115	133	61		474	115	115	118	135	61		474	107	109	104	129	58
	476	103	100	102	124	54		476	115	113	114	133	59		476	115	117	119	122	132	62		476	109	112	109	130	61		476	116	115	116	134	64		476	114	115	117	135	62		476	107	111	104	127	55
	478	104	102	101	127	53		478	114	112	113	134	60		478	116	116	120	122	133	63		478	112	112	110	132	60		478	115	115	116	133	62		478	114	115	119	136	62		478	107	111	105	128	57
	480	103	103	100	126	56		480	114	112	114	131	59		480	115	115	121	121	133	62		480	113	110	110	129	60		480	118	117	116	134	63		480	113	113	116	137	61		480	106	112	106	129	56
	482	102	103	102	124	55		482	113	112	114	133	60		482	115	116	121	122	132	62		482	111	112	111	131	61		482	117	117	116	133	63		482	115	115	118	133	61		482	106	110	103	127	59
	484	104	99	99	127	54		484	113	111	112	133	60		484	115	116	120	121	132	63		484	112	111	109	128	61		484	117	115	115	132	63		484	114	114	117	136	63		484	106	110	107	127	57
	486	102	100	101	126	55		486	109	112	114	132	60		486	113	115	123	121	133	63		486	111	113	111	129	61		486	118	116	116	131	63		486	115	116	116	135	62		486	106	110	104	128	58
	488	102	103	101	127	56		488	114	112	113	133	59		488	116	116	120	122	130	61		488	111	112	110	132	60		488	115	115	116	135	62		488	114	114	116	134	62		488	106	108	103	129	58
	490	103	102	100	125	55		490	113	112	113	132	59		490	114	117	119	121	130	61		490	114	112	110	130	60		490	116	115	116	134	63		490	115	113	117	136	62		490	108	109	104	130	56
	492	104	101	101	127	54		492	112	111	116	132	59		492	115	114	121	121	133	62		492	110	111	110	131	63		492	117	115	115	131	63		492	115	113	115	137	62		492	108	110	107	129	56
	494	102	101	100	125	55		494	114	112	111	134	60		494	113	115	121	120	131	64		494	109	112	110	130	60		494	118	116	115	136	62		494	116	114	116	136	61		494	107	109	104	129	56
	496	102	101	98	126	56		496	111	113	113	133	60		496	115	115	121	122	132	63		496	110	112	108	130	60		496	117	117	118	134	63		496	114	112	117	137	64		496	107	110	104	127	57
	498	101	103	101	124	54		498	112	111	111	132	61		498	115	114	121	121	132	62		498	112	112	110	129	62		498	115	116	113	132	62		498	114	113	118	137	63		498	108	108	106	129	57
	500	103	102	101	123	55		500	113	110	114	134	58		500	115	113	121	119	132	64		500	111	113	108	130	61		500	116	117	116	134	63		500	114	113	117	135	62		500	108	110	104	128	58
	502	103	100	100	124	56		502	112	112	114	135	59		502	114	115	119	122	132	63		502	111	110	109	131	63		502	117	116	117	136	64		502	112	114	117	134	61		502	108	110	103	129	57
	504	101	101	101	128	55		504	110	112	113	133	59		504	112	116	119	120	131	63		504	111	111	109	130	63		504	115	115	115	133	63		504	114	114	117	135	60		504	107	108	106	128	57
	506	100	100	101	126	55		506	112	111	113	132	60		506	114	115	122	119	132	61		506	112	112	109	131	60		506	114	114	114	133	63		506	115	113	118	134	63		506	109	108	104	128	56
	508	104	99	103	126	56		508	112	112	114	135	60		508	113	115	122	120	132	61		508	109	110	109	131	61		508	114	117	115	131	62		508	112	115	115	135	61		508	107	108	104	128	59
	510	101	101	102	127	57		510	112	111	111	133	58		510	114	116	121	120	130	62		510	109	112	109	131	61		510	113	115	115	133	62		510	112	113	117	137	63		510	108	109	104	128	58
	512	100	100	98	125	56		512	111	110	111	134	59		512	114	115	121	120	132	64		512	111	111	111	130	63		512	115	115	117	132	62		512	116	114	115	136	61		512	108	108	104	130	57
	514	101	100	101	127	56		514	115	110	113	133	61		514	113	113	122	121	130	63		514	111	110	110	131	62		514	116	115	116	134	61		514	115	113	114	136	63		514	107	110	104	129	57
	516	102	101	103	124	53		516	112	111	110	134	58		516	115	117	120	118	132	62		516	110	111	109	131	61		516	117	115	116	134	63		516	113	113	114	135	62		516	106	110	103	128	56
	518	102	102	100	126	55		518	111	111	112	132	59		518	116	114	122	121	133	62		518	112	109	110	131	61		518	118	116	115	133	62		518	115	113	115	135	62		518	106	108	105	126	55
	520	101	101	101	125	56		520	111	111	111	135	61		520	112	115	121	121	131	63		520	111	111	110	131	59		520	115	116	117	134	62		520	113	114	115	137	62		520	107	108	105	127	57
	522	101	101	101	126	55		522	112	109	113	135	58		522	111	114	121	120	131	61		522	110	111	109	131	60		522	115	114	115	132	64		522	115	114	117	137	62		522	107	109	105	127	57
	524	102	101	100	127	54		524	111	111	114	134	58		524	113	115	121	121	132	63		524	111	112	110	132	59		524	114	114	117	133	64		524	114	115	117	136	63		524	109	108	103	127	56
	526	102	100	100	126	56		526	114	113	112	134	60		526	114	114	119	119	132	64		526	110	110	110	130	60		526	116	117	116	131	62		526	113	115	117	134	62		526	105	108	104	127	58
	528	102	102	101	125	56		528	111	113	113	135	61		528	113	114	122	121	131	62		528	110	111	111	131	62		528	116	116	114	134	62		528	114	114	117	136	62		528	106	109	104	128	55
	530	101	100	102	126	55		530	111	110	112	132	59		530	115	115	118	122	131	63		530	111	111	110	129	61		530	115	115	116	131	62		530	114	114	116	137	61		530	106	110	104	127	58
	532	100	102	100	126	55		532	111	112	112	134	60		532	115	115	120	121	131	63		532	110	112	109	131	61		532	115	115	114	131	62		532	112	114	113	136	63		532	106	111	102	127	57
	534	101	102	98	126	55		534	111	111	114	133	59		534	114	113	122	122	131	63		534	111	111	109	132	62		534	115	115	115	133	64		534	113	113	116	133	63		534	107	110	103	128	57
	536	100	100	100	125	57		536	112	111	111	134	60		536	113	114	119	121	131	63		536	110	111	109	131	61		536	116	115	115	132	63		536	114	111	115	136	62		536	108	107	104	128	57
	538	101	102	101	125	56		538	111	109	111	134	59		538	115	113	120	119	131	62		538	110	112	111	132	60		538	116	115	116	132	62		538	112	113	115	136	62		538	108	109	103	129	58
	540	103	100	100	125	54		540	114	112	111	133	59		540	113	114	121	120	130	63		540	110	110	108	130	60		540	116	116	116	131	63		540	113	115	115	135	64		540	104	109	101	127	57
	542	103	100	101	125	55		542	113	111	113	132	59		542	113	115	120	121	131	63		542	108	111	110	131	61		542	115	116	114	133	61		542	113	114	114	133	62		542	106	108	104	130	56
	544	102	101	99	126	55		544	112	111	109	133	60		544	114	115	122	117	131	63		544	110	110	109	129	61		544	114	115	117	132	63		544	113	113	116	136	62		544	104	107	105	127	56
	546	103	99	100	125	57		546	110	109	112	134	60		546	112	113	119	119	132	62		546	111	110	109	129	61		546	114	114	115	132	63		546	112	113	114	138	62		546	107	109	103	130	56
	548	101	101	101	124	55		548	111	109	111	135	58		548	113	114	119	119	131	64		548	111	109	108	129	62		548	116	113	114	132	65		548	111	113	114	134	62		548	105	108	102	128	56
	550	101	99	98	124	55		550	111	112	112	133	58		550	112	115	120	119	131	63		550	108	110	109	131	61		550	115	116	114	131	61		550	113	114	115	137	62		550	104	108	103	129	57
	552	99	100	99	126	55		552	112	112	112	133	60		552	114	113	120	120	132	62		552	110	111	108	129	61		552	115	115	117	132	65		552	113	112	118	136	61		552	106	109	105	128	56
	554	102	99	100	125	55		554	112	112	111	134	60		554	115	112	119	119	133	63		554	109	111	109	130	61		554	114	114	115	132	63		554	114	112	115	136	62		554	102	109	104	127	56
	556	101	99	100	126	54		556	110	111	112	133	59		556	112	112	120	119	131	61		556	111	109	108	132	60		556	115	114	112	132	65		556	113	112	115	136	62		556	106	109	105	128	57
	558	102	100	101	124	54		558	112	110	109	133	60		558	112	112	120	120	132	63		558	111	110	108	131	61		558	114	113	115	134	61		558	112	116	115	134	60		558	106	108	102	126	57
	560	103	99	100	125	55		560	110	109	112	135	60		560	114	112	119	120	132	64		560	109	109	108	128	61		560	116	114	114	135	65		560	113	114	117	134	62		560	105	107	102	125	58
	562	102	101	98	127	53		562	110	110	112	133	59		562	112	113	120	118	132	62		562	110	112	110	129	62		562	114	114	112	135	62		562	112	111	115	136	60		562	106	108	104	128	57
	564	104	100	100	126	55		564	111	109	110	132	59		564	114	112	120	122	130	62		564	109	112	109	129	62		564	114	116	114	133	62		564	112	113	115	136	63		564	106	107	105	128	58
	566	99	101	99	126	55		566	110	111	112	133	58		566	112	111	119	121	130	61		566	110	109	109	131	60		566	115	116	112	133	64		566	112	111	115	139	62		566	106	108	102	128	56
	568	100	100	99	126	55		568	112	111	111	134	59		568	112	113	116	119	130	63		568	109	109	110	129	61		568	115	116	114	133	63		568	110	113	116	137	62		568	106	109	104	128	58
	570	103	99	101	127	57		570	112	111	111	134	58		570	114	114	119	119	131	61		570	109	111	107	130	60		570	116	112	118	132	62		570	113	113	115	138	63		570	107	107	102	127	59
	572	103	101	99	126	54		572	108	111	111	134	59		572	113	112	120	119	131	63		572	110	111	107	129	61		572	117	114	113	133	62		572	111	113	114	137	63		572	106	107	102	126	57
	574	101	101	99	124	55		574	111	109	112	133	60		574	111	113	120	119	131	63		574	110	110	109	133	60		574	114	115	115	132	62		574	115	112	115	136	62		574	106	108	105	130	58
	576	101	100	99	124	55		576	111	111	111	134	60		576	115	114	117	119	131	63		576	109	109	110	131	60		576	115	113	115	132	62		576	113	111	117	137	63		576	106	107	103	127	58
	578	103	99	100	128	55		578	111	109	111	132	60		578	114	113	117	120	132	62		578	108	110	107	131	60		578	114	116	116	132	63		578	112	112	115	137	63		578	107	108	105	126	57
	580	101	99	100	125	55		580	110	110	111	133	59		580	113	112	119	119	131	63		580	110	111	108	129	61		580	117	116	115	133	62		580	113	114	116	136	62		580	106	109	103	127	56
	582	102	102	99	125	56		582	110	109	111	134	60		582	112	112	117	121	130	63		582	109	108	110	129	60		582	115	114	113	134	64		582	114	114	114	137	63		582	107	106	104	129	58
	584	100	100	98	128	56		584	110	110	112	132	60		584	111	112	119	120	132	63		584	110	109	108	131	62		584	116	115	115	133	60		584	114	112	117	134	61		584	106	107	101	129	57
	586	100	100	98	128	54		586	110	107	110	134	58		586	113	110	119	120	131	62		586	108	112	107	129	59		586	116	114	115	135	64		586	113	112	116	136	62		586	105	107	103	128	58
	588	101	98	99	125	55		588	111	110	110	133	59		588	112	110	117	117	133	62		588	109	110	109	129	61		588	113	115	117	132	62		588	111	111	113	136	62		588	104	106	104	126	58
	590	100	100	99	126	56		590	111	110	110	134	59		590	112	113	119	118	130	62		590	109	109	108	132	62		590	115	114	113	133	63		590	109	112	115	134	63		590	106	107	101	128	57
	592	102	99	99	123	54		592	110	109	111	133	61		592	112	111	118	119	131	62		592	110	110	106	130	60		592	115	115	113	132	62		592	113	109	115	134	61		592	105	108	105	128	57
	594	99	100	99	127	55		594	112	109	111	134	59		594	114	113	119	120	130	64		594	111	110	108	131	62		594	114	114	114	133	62		594	113	113	115	135	62		594	105	107	106	128	56
	596	101	100	100	124	55		596	110	111	112	130	60		596	114	112	119	121	130	63		596	110	110	107	132	61		596	116	114	114	135	62		596	115	111	115	137	61		596	106	106	103	129	57
	598	102	100	100	127	54		598	111	109	111	132	61		598	113	113	118	119	132	63		598	108	108	108	128	59		598	113	113	115	134	62		598	112	112	116	136	62		598	105	108	102	129	58
	600	99	99	98	127	55		600	112	111	108	131	59		600	113	113	118	118	133	63		600	108	109	108	128	61		600	114	114	112	133	63		600	111	113	114	136	63		600	104	106	103	129	57
	602	100	100	99	126	54		602	111	111	111	134	62		602	111	111	116	119	131	63		602	108	110	109	130	63		602	116	115	113	132	60		602	111	113	114	136	62		602	103	106	103	128	56
	604	101	99	100	124	55		604	111	110	111	134	59		604	115	110	117	120	132	63		604	108	111	107	129	62		604	114	114	115	132	62		604	113	114	114	135	64		604	106	107	102	128	58
	606	101	99	100	126	56		606	111	112	111	134	59		606	113	113	118	117	133	63		606	109	109	109	129	61		606	114	113	114	132	62		606	112	113	114	134	62		606	107	106	103	126	56
	608	100	100	102	125	54		608	112	109	112	134	59		608	111	113	120	120	131	60		608	108	108	109	130	60		608	112	114	114	133	63		608	112	114	116	137	61		608	105	108	103	127	56
	610	99	101	99	125	56		610	109	110	111	132	58		610	112	112	120	119	132	62		610	111	109	107	132	60		610	114	113	113	133	61		610	111	112	115	135	61		610	105	107	104	129	57
	612	101	102	100	124	57		612	111	109	113	135	58		612	112	112	119	118	130	61		612	109	110	108	133	61		612	117	113	114	131	63		612	113	113	114	133	63		612	105	108	102	128	56
	614	102	98	98	126	55		614	109	109	110	135	59		614	114	112	118	118	130	62		614	111	110	106	133	63		614	113	116	114	130	64		614	110	113	115	134	61		614	106	105	104	129	56
	616	101	99	99	125	55		616	110	110	111	132	61		616	112	111	119	118	130	61		616	109	107	107	129	61		616	115	115	111	134	63		616	112	112	113	135	63		616	105	107	101	127	56
	618	100	98	101	125	55		618	110	108	111	134	59		618	113	110	119	117	131	62		618	108	108	107	130	61		618	114	113	113	131	62		618	110	110	113	135	61		618	104	108	104	126	57
	620	100	101	97	124	54		620	108	108	110	132	59		620	114	112	119	119	131	64		620	109	109	110	131	61		620	113	115	115	134	61		620	112	111	115	134	62		620	105	107	102	128	58
	622	101	100	98	126	55		622	111	109	112	134	59		622	114	113	120	117	131	62		622	108	108	109	132	61		622	114	114	114	134	62		622	113	111	112	135	61		622	106	107	102	129	57
	624	99	98	98	126	55		624	112	109	111	133	59		624	112	111	118	117	131	62		624	110	107	108	131	62		624	113	114	114	134	62		624	111	112	114	134	61		624	106	108	104	129	58
	626	99	99	97	125	54		626	112	109	110	132	60		626	112	109	118	117	131	63		626	110	109	109	130	59		626	114	113	115	133	63		626	111	112	117	137	64		626	104	107	102	127	57
	628	101	99	98	126	55		628	111	111	112	132	58		628	114	112	119	118	129	63		628	109	110	107	131	61		628	114	114	112	134	64		628	111	112	115	135	60		628	105	106	103	127	57
	630	99	97	100	124	56		630	110	110	112	132	60		630	113	112	118	118	132	63		630	109	109	109	130	60		630	115	114	112	132	63		630	111	111	115	136	63		630	107	108	103	129	56
	632	101	99	98	125	57		632	111	110	110	132	58		632	112	110	117	119	131	63		632	108	109	109	132	61		632	115	113	113	134	63		632	112	110	114	136	64		632	103	107	101	126	57
	634	100	101	98	125	54		634	110	108	110	132	58		634	112	110	118	119	131	62		634	110	109	107	131	62		634	116	114	114	133	63		634	112	111	115	138	62		634	104	105	103	129	57
	636	100	97	100	125	54		636	109	110	110	133	59		636	112	113	116	119	131	62		636	108	108	107	130	59		636	115	112	114	134	64		636	111	110	115	135	63		636	105	107	102	127	58
	638	99	100	96	126	56		638	110	109	109	131	58		638	112	112	119	119	132	61		638	107	110	110	130	61		638	113	114	112	134	63		638	111	109	114	135	63		638	105	107	102	127	55
	640	101	100	98	126	55		640	111	109	111	133	59		640	111	110	119	118	131	63		640	107	108	108	131	60		640	113	112	113	133	63		640	112	111	114	137	62		640	106	107	102	127	58
	642	100	100	97	125	54		642	110	109	112	135	60		642	113	112	119	118	132	62		642	108	111	107	130	61		642	113	114	113	133	61		642	111	112	115	134	62		642	105	106	104	127	58
	644	99	97	96	124	55		644	109	110	111	133	60		644	111	110	117	118	130	62		644	110	108	106	130	61		644	113	112	111	135	63		644	112	113	113	137	63		644	105	108	102	129	56
	646	101	99	101	125	56		646	110	109	109	133	58		646	111	112	119	119	131	62		646	109	109	108	132	61		646	114	115	113	133	61		646	113	112	113	136	62		646	103	108	101	127	57
	648	99	98	100	125	54		648	111	110	109	132	60		648	112	111	119	115	130	62		648	109	109	109	129	60		648	114	113	113	133	64		648	111	111	113	136	63		648	105	106	102	129	58
	650	101	98	96	125	57		650	110	110	110	134	59		650	113	112	116	118	132	62		650	110	108	108	128	60		650	114	114	115	132	63		650	110	112	114	136	62		650	105	108	103	125	58
	652	101	99	99	124	57		652	109	108	110	133	57		652	111	111	117	119	129	61		652	109	110	107	130	61		652	113	114	112	133	62		652	112	113	113	136	62		652	104	106	103	127	57
	654	101	97	98	124	56		654	110	109	111	134	58		654	110	109	120	118	132	61		654	108	109	108	130	61		654	113	113	112	132	62		654	113	111	114	136	62		654	104	105	101	128	57
	656	101	98	97	125	57		656	111	109	111	134	59		656	113	112	116	120	131	63		656	109	109	109	129	59		656	113	113	113	133	64		656	112	111	114	136	62		656	104	107	103	127	57
	658	100	99	100	128	57		658	107	109	109	132	60		658	114	112	117	118	131	61		658	108	108	106	129	60		658	114	115	113	134	63		658	111	111	114	133	59		658	104	106	103	129	57
	660	99	98	97	127	55		660	110	109	110	134	60		660	113	112	116	118	131	63		660	109	109	107	130	62		660	115	113	114	132	63		660	111	112	114	136	63		660	106	105	102	128	58
	662	100	97	98	126	54		662	107	110	109	131	60		662	113	111	117	117	133	63		662	109	107	108	130	62		662	114	113	112	134	61		662	111	112	113	136	62		662	104	107	101	127	55
	664	102	98	96	125	55		664	111	109	111	133	58		664	112	109	117	116	129	62		664	109	108	107	129	61		664	115	112	112	133	64		664	112	110	114	134	62		664	103	104	100	127	56
	666	98	99	97	125	56		666	109	107	109	135	58		666	114	110	115	119	131	60		666	108	109	106	129	61		666	114	113	113	134	63		666	112	110	112	136	61		666	107	107	101	129	56
	668	98	100	95	126	56		668	109	110	109	134	60		668	111	112	117	118	132	61		668	109	109	105	131	61		668	113	114	113	131	62		668	112	110	114	138	61		668	105	108	102	126	57
	670	101	100	96	124	52		670	110	108	110	133	58		670	111	109	118	117	133	61		670	108	108	106	130	62		670	115	113	115	133	61		670	112	110	114	135	63		670	106	107	102	128	57
	672	100	99	97	126	55		672	110	110	109	132	60		672	111	110	117	116	131	63		672	107	111	105	130	61		672	112	112	112	133	63		672	110	111	115	137	60		672	105	106	104	129	58
	674	98	98	98	126	55		674	109	109	109	134	60		674	112	110	118	116	131	63		674	106	109	107	131	61		674	113	113	113	131	63		674	110	111	112	136	62		674	106	105	101	127	56
	676	99	99	99	128	56		676	110	111	111	133	60		676	114	111	118	118	132	61		676	109	108	107	129	60		676	114	111	114	132	63		676	111	111	114	136	62		676	104	105	103	129	56
	678	99	100	97	125	55		678	110	109	111	133	60		678	112	110	117	119	131	63		678	108	109	106	129	61		678	112	114	113	132	61		678	113	111	114	136	63		678	104	107	100	126	56
	680	99	98	97	126	55		680	109	107	109	134	60		680	112	111	116	119	130	60		680	107	110	107	128	61		680	111	111	113	133	62		680	111	111	115	137	62		680	103	107	102	126	56
	682	99	98	98	125	55		682	109	108	110	133	60		682	112	111	117	118	130	62		682	109	109	109	133	60		682	112	113	115	131	61		682	110	110	113	136	62		682	106	107	103	127	56
	684	98	98	95	127	54		684	109	107	110	134	59		684	112	109	117	118	132	63		684	107	110	106	131	60		684	112	112	112	131	61		684	111	111	114	137	62		684	105	107	101	128	57
	686	99	99	98	126	55		686	110	108	107	133	59		686	111	109	118	120	130	62		686	109	108	106	129	61		686	115	114	112	134	61		686	110	110	114	135	62		686	105	104	102	129	57
	688	102	98	96	127	56		688	109	108	110	133	60		688	114	110	116	119	131	61		688	108	110	107	129	61		688	113	114	111	132	62		688	110	110	115	136	62		688	104	105	102	127	56
	690	98	97	97	125	56		690	110	108	111	134	61		690	112	109	117	117	131	63		690	107	107	108	131	61		690	112	113	114	133	63		690	109	110	112	134	62		690	104	107	102	126	57
	692	99	100	97	126	56		692	107	109	108	133	58		692	110	111	116	116	132	62		692	110	108	105	131	62		692	112	111	111	132	62		692	112	111	115	134	62		692	103	107	101	128	57
	694	97	100	99	126	55		694	109	108	110	135	59		694	111	109	118	117	131	60		694	108	108	109	131	61		694	113	111	112	132	63		694	111	112	112	137	62		694	103	103	102	129	56
	696	97	99	97	125	55		696	109	109	111	135	59		696	110	110	118	114	132	62		696	106	108	107	128	61		696	111	112	112	133	60		696	110	110	114	134	62		696	102	106	101	127	57
	698	99	96	97	125	56		698	108	109	110	133	58		698	113	107	116	119	131	62		698	107	108	106	130	61		698	113	113	112	134	62		698	111	110	115	135	61		698	104	106	102	127	55
	700	100	98	97	126	54		700	110	108	110	132	58		700	111	110	117	117	132	64		700	107	109	106	132	60		700	113	112	109	133	61		700	109	109	111	135	62		700	104	104	102	127	57
	702	99	98	97	127	56		702	107	107	110	133	61		702	112	107	117	117	130	62		702	107	109	107	129	62		702	112	111	114	134	63		702	111	108	113	136	63		702	102	106	102	126	57
	704	99	99	97	125	53		704	110	108	109	133	59		704	111	109	118	118	132	61		704	108	107	105	131	61		704	111	114	110	130	62		704	111	113	113	134	62		704	106	106	100	129	58
	706	98	98	97	126	54		706	109	106	109	134	59		706	110	109	118	116	131	64		706	107	109	107	132	62		706	114	113	113	132	63		706	110	109	112	134	61		706	104	109	103	129	58
	708	99	98	95	126	54		708	108	107	109	131	58		708	112	110	117	117	130	61		708	106	109	108	130	61		708	114	112	111	132	62		708	112	110	113	137	63		708	105	105	99	126	57
	710	98	96	97	124	55		710	110	108	108	133	58		710	111	108	115	116	132	62		710	107	109	106	129	61		710	112	113	111	131	64		710	109	112	113	135	62		710	105	107	103	127	56
	712	97	98	97	126	54		712	109	108	111	133	60		712	110	108	119	115	129	61		712	108	105	106	132	61		712	113	112	112	132	62		712	112	109	112	136	63		712	104	106	102	129	56
	714	98	97	97	125	54		714	110	107	109	133	59		714	112	110	118	117	132	64		714	106	106	107	127	62		714	113	113	110	134	63		714	111	110	112	136	62		714	106	105	100	129	57
	716	100	97	98	127	55		716	109	108	109	133	58		716	112	108	117	117	132	63		716	107	108	106	129	61		716	112	111	112	133	64		716	110	110	114	136	61		716	103	106	102	127	57
	718	99	98	97	125	55		718	108	109	111	133	60		718	110	110	116	117	129	62		718	104	109	107	132	61		718	114	113	113	132	62		718	110	111	116	134	61		718	102	106	100	128	56
	720	98	97	97	126	53		720	110	107	109	135	60		720	111	108	116	114	132	64		720	109	107	107	129	61		720	113	111	113	133	61		720	111	111	114	136	62		720	104	105	101	128	57
	722	98	98	96	126	53		722	109	109	110	133	59		722	112	110	116	119	131	62		722	108	106	106	130	61		722	112	113	113	131	62		722	109	109	111	136	61		722	102	107	101	127	57
	724	99	97	98	124	54		724	110	107	110	131	58		724	111	109	118	117	131	61		724	106	109	106	130	61		724	111	111	114	132	63		724	110	110	113	135	63		724	104	106	101	128	56
	726	98	100	98	125	56		726	109	108	110	134	59		726	111	111	115	117	131	60		726	108	109	105	130	61		726	112	114	111	131	61		726	110	110	112	136	58		726	102	105	101	128	58
	728	100	97	97	125	54		728	111	110	109	135	59		728	112	109	116	117	132	63		728	108	108	106	130	60		728	111	113	112	132	63		728	109	110	113	137	63		728	103	105	102	128	56
	730	100	99	95	126	55		730	109	108	110	134	57		730	112	112	117	117	130	63		730	105	109	106	131	62		730	114	113	114	133	62		730	111	110	113	136	61		730	103	107	102	126	58
	732	98	97	97	126	53		732	108	108	110	135	60		732	111	109	116	118	131	63		732	108	108	107	131	61		732	113	111	112	131	63		732	110	109	113	135	63		732	104	105	100	128	57
	734	100	96	97	126	54		734	107	108	109	134	60		734	111	108	116	116	130	61		734	106	107	107	130	62		734	112	111	113	133	61		734	109	110	111	135	62		734	102	105	101	128	57
	736	99	98	96	127	55		736	108	108	110	134	59		736	112	111	116	117	129	63		736	106	108	107	130	62		736	113	112	110	134	63		736	108	111	114	136	62		736	103	104	100	127	58
	738	100	97	97	125	56		738	108	107	109	133	58		738	111	108	116	117	131	63		738	107	106	106	130	60		738	111	112	111	132	63		738	110	109	111	136	62		738	103	106	101	129	56
	740	98	96	97	124	56		740	108	110	110	132	59		740	112	109	116	116	132	61		740	107	107	106	131	61		740	113	113	111	136	64		740	111	111	112	134	62		740	103	106	100	127	56
	742	99	98	96	126	54		742	111	106	110	133	58		742	111	110	117	114	132	62		742	105	110	106	130	61		742	113	111	111	130	61		742	109	109	114	134	59		742	102	106	101	128	57
	744	98	98	98	124	54		744	110	108	107	132	59		744	109	109	117	116	130	64		744	108	107	107	132	58		744	113	112	112	134	62		744	110	111	114	136	61		744	103	104	100	126	56
	746	100	95	97	126	55		746	109	107	108	133	58		746	111	109	116	115	130	61		746	107	107	108	130	63		746	113	111	112	131	62		746	112	108	112	135	63		746	104	107	102	128	55
	748	98	96	97	125	54		748	110	109	108	133	59		748	112	109	116	117	132	61		748	106	108	106	131	62		748	111	113	113	134	64		748	112	111	112	136	61		748	103	104	100	128	58
	750	99	98	96	125	56		750	109	108	110	132	59		750	110	109	118	115	131	62		750	107	106	105	129	62		750	112	112	113	132	63		750	111	110	111	134	62		750	104	107	102	129	56
	752	98	98	97	126	55		752	108	109	108	134	59		752	110	107	115	116	131	62		752	108	106	105	131	61		752	112	113	112	131	61		752	111	109	114	136	61		752	103	104	101	128	58
	754	99	98	96	123	55		754	109	108	109	132	60		754	109	111	117	117	131	61		754	103	107	108	129	60		754	114	113	114	133	62		754	111	110	111	135	62		754	103	105	100	129	57
	756	97	96	96	125	54		756	108	109	109	133	57		756	110	108	116	118	130	63		756	106	107	107	131	61		756	113	110	110	133	63		756	110	110	112	135	61		756	103	106	101	128	58
	758	99	96	95	127	55		758	109	108	108	134	58		758	112	109	117	114	129	60		758	107	107	104	131	60		758	112	112	111	132	63		758	110	110	111	134	61		758	102	105	101	126	57
	760	98	99	96	125	55		760	108	106	109	132	60		760	112	109	117	116	131	62		760	106	108	107	130	61		760	112	114	112	133	62		760	108	111	113	136	61		760	104	106	100	129	57
	762	97	97	96	125	55		762	109	107	108	134	59		762	109	107	115	115	131	61		762	107	109	108	130	61		762	112	112	111	133	63		762	110	110	113	135	62		762	104	105	101	128	57
	764	97	97	96	126	55		764	109	106	109	132	59		764	112	109	116	115	130	63		764	106	107	107	132	60		764	112	112	113	131	62		764	111	109	113	133	61		764	103	105	99	128	57
	766	98	98	96	126	54		766	108	108	108	135	60		766	111	109	116	118	132	62		766	106	106	106	131	60		766	111	112	111	133	62		766	110	108	115	134	63		766	103	107	102	129	58
	768	98	97	96	125	54		768	109	109	108	132	59		768	111	111	118	115	129	61		768	109	109	105	130	61		768	112	110	110	133	63		768	109	111	114	135	61		768	104	107	100	128	57
	770	99	97	96	125	55		770	107	108	109	132	60		770	111	110	117	119	131	62		770	106	108	105	129	60		770	113	110	110	133	61		770	110	110	112	135	62		770	103	103	101	128	58
	772	99	96	97	125	54		772	110	108	106	133	60		772	111	108	116	117	131	61		772	106	109	106	131	60		772	112	110	111	132	63		772	109	111	113	136	62		772	105	103	100	127	56
	774	98	97	95	124	56		774	108	107	109	134	58		774	110	109	116	117	131	62		774	106	107	106	130	61		774	111	110	114	132	61		774	111	109	112	136	60		774	105	106	99	127	57
	776	97	98	97	126	53		776	109	108	109	133	58		776	110	109	118	115	130	62		776	108	108	104	130	61		776	111	111	110	132	63		776	110	108	112	134	62		776	102	105	101	128	57
	778	99	96	96	126	55		778	109	107	107	132	60		778	111	110	116	116	131	62		778	105	107	106	131	61		778	111	111	110	133	63		778	111	109	112	136	62		778	101	105	103	128	57
	780	99	95	96	124	55		780	107	106	108	133	59		780	110	109	116	118	132	61		780	107	106	103	129	60		780	114	114	111	133	63		780	108	110	112	135	63		780	104	105	102	128	56
	782	97	96	95	125	56		782	108	110	107	131	59		782	110	108	113	117	130	63		782	107	107	108	130	60		782	111	111	112	134	64		782	109	109	111	134	60		782	103	104	102	127	58
	784	98	95	95	125	55		784	109	108	109	134	58		784	110	107	116	118	131	62		784	107	108	106	130	61		784	110	110	111	133	62		784	109	110	111	134	62		784	102	104	102	128	57
	786	98	97	93	124	54		786	110	108	110	132	60		786	110	108	117	117	131	62		786	105	106	106	129	60		786	111	110	110	131	61		786	109	111	112	136	62		786	100	103	98	130	56
	788	98	97	94	123	54		788	108	109	107	134	59		788	111	108	117	115	129	64		788	108	107	105	129	63		788	112	111	112	129	61		788	111	110	113	135	62		788	103	105	100	127	57
	790	98	98	96	127	55		790	108	108	109	133	59		790	109	110	115	117	131	62		790	106	105	107	129	62		790	111	111	110	133	64		790	109	110	111	135	63		790	103	105	99	128	56
	792	99	97	95	126	55		792	108	105	107	132	60		792	110	110	117	114	131	63		792	108	106	106	131	61		792	111	112	111	133	64		792	111	109	111	137	60		792	104	104	102	127	56
	794	98	96	94	126	56		794	108	106	109	133	59		794	109	109	117	115	132	60		794	106	108	107	130	60		794	111	110	113	131	61		794	109	110	111	136	62		794	104	107	101	129	56
	796	97	95	95	125	55		796	110	109	109	133	58		796	111	109	116	116	130	62		796	106	108	106	129	60		796	112	111	111	132	61		796	108	112	113	135	62		796	103	107	100	129	57
	798	97	97	97	125	56		798	108	109	107	131	59		798	112	108	115	116	131	63		798	105	107	107	132	61		798	112	109	112	132	62		798	109	109	112	135	62		798	103	106	100	126	57
	800	97	96	96	125	56		800	110	107	109	134	58		800	110	108	115	114	131	62		800	108	106	107	130	60		800	113	111	110	134	63		800	111	111	111	136	61		800	103	105	103	129	56
	802	99	96	97	126	55		802	107	107	109	132	58		802	110	109	117	116	132	62		802	108	108	105	130	62		802	112	110	109	135	62		802	112	111	111	135	63		802	102	104	100	127	58
	804	98	97	96	126	54		804	106	107	108	132	60		804	112	109	116	115	131	63		804	105	104	104	129	60		804	110	111	113	133	61		804	109	110	112	136	63		804	102	106	100	129	56
	806	97	98	95	124	54		806	110	107	109	133	59		806	111	109	116	117	131	62		806	107	108	106	130	61		806	112	111	112	131	64		806	110	110	112	135	62		806	103	105	98	129	56
	808	100	96	97	126	55		808	108	108	109	135	58		808	111	109	115	116	129	60		808	105	107	104	131	61		808	111	111	112	131	62		808	110	108	115	135	62		808	102	104	100	126	56
	810	99	98	95	126	54		810	109	107	107	133	59		810	111	109	116	115	131	60		810	105	106	106	130	61		810	112	112	110	130	63		810	110	109	113	135	61		810	100	103	101	129	57
	812	97	96	95	124	54		812	107	109	110	134	59		812	110	107	118	116	131	62		812	106	106	105	129	61		812	112	111	109	132	63		812	110	112	112	135	62		812	103	105	101	128	57
	814	97	95	94	126	56		814	108	108	108	132	58		814	111	109	117	114	130	62		814	106	106	105	129	61		814	113	112	110	132	64		814	108	109	110	136	60		814	102	105	101	127	56
	816	99	95	94	126	55		816	107	107	108	132	58		816	111	108	115	115	131	63		816	107	107	105	130	62		816	111	111	110	136	63		816	109	109	113	136	61		816	103	104	100	128	57
	818	96	98	95	125	55		818	108	107	109	133	58		818	111	109	117	113	133	64		818	105	108	105	129	60		818	112	112	111	133	63		818	109	108	112	135	61		818	103	104	102	129	56
	820	98	95	95	124	55		820	108	107	110	133	60		820	111	109	115	117	129	61		820	107	107	106	129	61		820	111	109	110	133	62		820	108	108	112	135	62		820	101	103	101	128	56
	822	96	95	95	126	54		822	108	106	108	134	59		822	110	111	113	119	133	61		822	105	106	106	132	59		822	110	111	111	133	61		822	110	109	114	136	61		822	102	104	100	129	55
	824	96	97	97	125	54		824	109	109	111	132	59		824	110	110	116	116	132	63		824	103	109	106	129	59		824	112	112	112	132	63		824	109	109	113	135	61		824	102	104	100	127	57
	826	98	96	95	126	55		826	107	107	109	134	59		826	109	107	115	115	132	62		826	107	104	106	130	61		826	111	109	110	133	63		826	110	109	113	136	60		826	104	104	101	128	57
	828	98	98	97	123	54		828	108	107	107	135	61		828	109	109	115	115	132	62		828	104	107	104	131	62		828	111	110	110	134	62		828	109	107	112	136	63		828	102	104	101	126	56
	830	96	96	96	123	55		830	107	106	107	132	60		830	111	108	115	115	132	64		830	108	106	104	130	61		830	112	111	113	133	62		830	110	109	114	135	62		830	100	104	100	127	58
	832	98	94	94	126	55		832	109	108	108	131	60		832	111	109	116	116	131	62		832	103	108	105	130	60		832	110	112	112	131	63		832	110	108	113	136	61		832	102	105	99	126	55
	834	96	96	96	126	56		834	106	106	108	133	59		834	109	107	115	116	131	62		834	107	106	106	130	61		834	112	113	113	132	62		834	110	108	112	136	61		834	102	105	100	128	56
	836	99	96	96	126	55		836	108	107	107	132	59		836	110	109	116	117	133	63		836	106	108	106	129	60		836	111	112	112	133	63		836	109	108	112	137	62		836	103	104	100	127	56
	838	98	96	96	127	54		838	108	107	106	132	60		838	109	107	116	114	130	63		838	106	105	104	129	60		838	111	109	111	133	61		838	110	108	113	135	62		838	102	105	101	128	58
	840	97	97	95	126	55		840	107	107	108	131	61		840	111	109	116	115	129	62		840	105	107	106	131	60		840	111	110	110	132	63		840	107	110	110	134	60		840	102	104	102	126	57
	842	97	96	95	126	55		842	107	107	107	132	59		842	110	110	115	115	131	62		842	107	106	105	128	60		842	112	111	109	133	63		842	111	107	111	136	63		842	100	103	102	128	58
	844	97	96	95	125	55		844	108	108	107	134	59		844	109	107	116	114	128	62		844	105	105	105	130	61		844	111	113	109	132	63		844	108	108	110	134	60		844	102	104	102	127	56
	846	96	95	94	125	55		846	108	108	106	133	59		846	110	106	114	116	131	62		846	106	105	104	132	60		846	110	111	111	132	63		846	109	109	112	133	62		846	101	103	101	127	57
	848	97	96	95	126	55		848	108	107	108	135	60		848	110	107	113	116	131	62		848	105	106	104	131	63		848	111	111	111	132	61		848	109	108	111	133	62		848	102	104	100	128	57
	850	98	98	94	125	54		850	109	107	108	133	59		850	108	107	115	116	130	62		850	106	106	106	129	61		850	111	110	110	135	62		850	109	108	113	134	61		850	102	102	100	127	57
	852	96	97	95	127	54		852	107	107	109	132	60		852	109	107	113	116	130	62		852	105	105	107	130	61		852	112	109	108	131	63		852	109	108	112	136	61		852	102	105	101	127	56
	854	97	95	95	124	56		854	107	107	108	133	57		854	111	108	114	116	132	60		854	106	108	103	131	60		854	111	110	112	134	62		854	109	107	113	134	63		854	103	104	97	127	57
	856	98	98	94	127	54		856	106	108	108	133	60		856	109	107	115	114	130	62		856	106	106	104	130	60		856	109	110	109	130	63		856	108	109	112	135	61		856	101	104	101	125	56
	858	97	96	96	126	56		858	107	108	108	131	61		858	109	109	115	113	129	63		858	105	107	105	131	59		858	112	111	112	130	62		858	107	108	111	134	62		858	101	105	100	126	57
	860	95	96	95	125	54		860	108	107	107	132	60		860	111	110	114	113	130	61		860	104	106	106	130	60		860	112	112	109	134	61		860	107	107	111	136	62		860	101	104	99	127	57
	862	96	96	94	126	55		862	108	109	107	134	60		862	111	108	115	113	129	62		862	105	107	106	129	61		862	111	109	110	134	62		862	110	111	109	137	61		862	104	102	99	128	55
	864	96	96	96	125	54		864	105	106	108	132	60		864	109	109	115	116	132	62		864	107	106	106	130	59		864	110	111	110	132	62		864	110	108	111	135	62		864	100	102	100	127	59
	866	96	97	94	127	55		866	107	105	108	133	59		866	109	109	117	114	131	61		866	104	106	106	129	60		866	111	110	111	132	60		866	109	110	110	136	62		866	103	104	99	127	57
	868	97	96	95	125	55		868	109	107	108	132	59		868	109	107	115	113	131	61		868	106	106	104	129	61		868	109	110	111	132	63		868	108	108	111	136	62		868	101	102	100	129	57
	870	95	96	95	125	55		870	109	108	108	134	59		870	110	109	115	117	130	63		870	105	105	107	129	61		870	111	109	110	134	64		870	109	109	109	134	62		870	101	107	101	128	57
	872	96	96	93	127	55		872	108	108	107	130	58		872	110	108	115	117	129	61		872	106	106	104	129	61		872	111	112	109	133	63		872	110	110	113	136	60		872	102	102	99	128	55
	874	97	94	93	125	53		874	108	107	108	131	59		874	111	108	116	114	131	62		874	105	105	104	130	61		874	110	112	109	133	63		874	109	108	111	135	63		874	100	104	102	126	56
	876	96	95	94	126	55		876	107	107	109	131	59		876	109	107	115	117	132	62		876	106	106	105	129	62		876	111	109	110	132	62		876	109	108	113	135	63		876	102	103	100	126	56
	878	96	95	94	125	55		878	108	106	110	132	59		878	108	110	115	116	132	62		878	104	105	105	129	59		878	111	109	111	132	61		878	109	107	110	136	61		878	103	103	99	126	57
	880	97	95	95	127	55		880	108	106	107	132	58		880	108	108	116	114	132	62		880	106	104	107	128	59		880	111	109	110	133	64		880	112	110	111	136	63		880	101	103	100	128	56
	882	97	95	94	126	56		882	106	109	106	130	59		882	110	109	113	115	131	61		882	107	107	105	130	60		882	110	109	111	132	62		882	107	110	111	136	61		882	101	101	99	127	57
	884	96	95	94	124	53		884	105	105	107	132	59		884	108	109	115	116	132	61		884	107	106	105	129	60		884	110	110	111	133	60		884	108	109	111	134	61		884	101	104	99	131	56
	886	97	96	94	126	55		886	106	105	109	133	59		886	110	108	114	115	131	60		886	108	106	104	130	61		886	111	111	111	131	60		886	110	109	111	135	61		886	101	104	99	128	57
	888	97	96	95	127	54		888	110	107	107	132	59		888	109	108	114	114	131	61		888	105	107	105	131	61		888	112	110	110	133	63		888	108	107	111	136	61		888	104	103	98	126	56
	890	95	95	95	124	54		890	108	107	108	133	59		890	110	108	113	113	130	63		890	106	106	105	130	59		890	111	108	111	133	63		890	107	109	109	136	61		890	100	102	100	128	57
	892	96	97	96	126	55		892	108	108	110	134	57		892	110	107	116	114	130	61		892	104	105	106	130	61		892	112	111	109	131	63		892	109	107	111	136	61		892	101	103	99	129	55
	894	97	95	94	125	53		894	107	108	108	132	58		894	108	109	115	113	132	62		894	104	106	104	132	60		894	111	110	110	131	62		894	108	108	112	134	62		894	103	103	100	129	57
	896	96	96	93	125	54		896	109	107	107	135	58		896	110	107	114	114	132	62		896	104	106	105	128	60		896	109	108	111	133	61		896	108	109	111	135	62		896	101	105	100	128	57
	898	97	94	96	126	54		898	106	106	107	132	57		898	109	109	115	115	131	62		898	107	105	105	130	61		898	110	110	111	133	62		898	108	108	111	138	62		898	101	102	97	128	57
	900	96	97	95	125	55		900	108	106	108	133	58		900	108	109	114	115	130	62		900	106	105	104	129	61		900	110	110	109	132	61		900	107	110	112	137	63		900	101	105	99	129	56

## Sheet: Fig 2C,E
Fig2 C,E		Panel C.	WT (ATP)			Panel E.	WT (ATP)	WT (ATP)	WT (ATP)	WT (ATP)	WT (ATP)	WT (ATP)
			FRET efficiency	Counts			N1	N1	N2	N2	N3	N3
			-0.1	3.46584			s1 (Low FRET) dwell time	non-s1 (High FRET) dwell time	s1 (Low FRET) dwell time	non-s1 (High FRET) dwell time	s1 (Low FRET) dwell time	non-s1 (High FRET) dwell time			WT		k-fast	k-fast	k-slow	k-slow
			-0.07	0.906832			0.052	0.052	0.052	0.052	0.052	0.052			Sample	No. particles	s1 (low-FRET)	s1 (low-FRET)	non-s1 (high-FRET)	non-s1 (high-FRET)
			-0.04	0.732919			0.052	0.052	0.052	0.052	0.052	0.052			N1	79	3.01	10.55	0.4	2.29
			-0.01	0.795031			0.052	0.052	0.052	0.052	0.052	0.052			N2	182	2.24	10.19	0.46	2.2
			0.02	0.645963			0.052	0.052	0.052	0.052	0.052	0.052			N3	28	2.41	7.98	0.44	1.86
			0.05	0.509317			0.052	0.052	0.052	0.052	0.052	0.052
			0.08	0.68323			0.052	0.052	0.052	0.052	0.052	0.052
			0.11	0.956522			0.052	0.052	0.052	0.052	0.052	0.052
			0.14	1.44099			0.052	0.052	0.052	0.052	0.052	0.052
			0.17	3.0559			0.052	0.052	0.052	0.052	0.052	0.052
			0.2	4.45963			0.052	0.052	0.052	0.052	0.052	0.052
			0.23	5.6646			0.052	0.052	0.052	0.052	0.052	0.052
			0.26	7.26708			0.052	0.052	0.052	0.052	0.052	0.052
			0.29	7.8882			0.052	0.052	0.052	0.052	0.052	0.052
			0.32	7.7764			0.052	0.052	0.052	0.052	0.052	0.052
			0.35	6.24845			0.052	0.052	0.052	0.052	0.052	0.052
			0.38	5.59006			0.052	0.052	0.052	0.052	0.052	0.052
			0.41	3.71429			0.052	0.052	0.052	0.052	0.052	0.052
			0.44	2.98137			0.052	0.052	0.052	0.052	0.052	0.052
			0.47	2.47205			0.052	0.052	0.052	0.052	0.052	0.052
			0.5	1.51553			0.052	0.052	0.052	0.052	0.052	0.052
			0.53	1.37888			0.052	0.052	0.052	0.052	0.052	0.052
			0.56	1.22981			0.052	0.052	0.052	0.052	0.052	0.052
			0.59	1.36646			0.052	0.052	0.052	0.052	0.052	0.052
			0.62	1.21739			0.052	0.052	0.052	0.052	0.052	0.052
			0.65	1.60248			0.052	0.052	0.052	0.052	0.052	0.052
			0.68	2.06211			0.052	0.052	0.052	0.052	0.052	0.052
			0.71	2.70807			0.052	0.052	0.052	0.052	0.052	0.052
			0.74	3.71429			0.052	0.052	0.052	0.052	0.052	0.052
			0.77	4.50932			0.052	0.052	0.052	0.052	0.052	0.052
			0.8	4.03727			0.052	0.052	0.052	0.052	0.052	0.052
			0.83	3.3913			0.052	0.052	0.052	0.052	0.052	0.052
			0.86	1.98758			0.052	0.052	0.052	0.052	0.052	0.052
			0.89	1.08075			0.052	0.052	0.052	0.052	0.052	0.052
			0.92	0.484472			0.052	0.052	0.052	0.052	0.052	0.052
			0.95	0.161491			0.052	0.052	0.052	0.052	0.052	0.052
			0.98	0.124224			0.052	0.052	0.052	0.052	0.052	0.052
			1.01	0.0496894			0.052	0.052	0.052	0.052	0.052	0.052
							0.052	0.052	0.052	0.052	0.052	0.052
							0.052	0.052	0.052	0.052	0.104	0.052
							0.052	0.052	0.052	0.052	0.104	0.052
							0.052	0.052	0.052	0.052	0.104	0.052
							0.052	0.052	0.052	0.052	0.104	0.052
							0.052	0.052	0.052	0.052	0.104	0.052
							0.052	0.052	0.052	0.052	0.104	0.052
							0.052	0.052	0.052	0.052	0.104	0.052
							0.052	0.052	0.052	0.052	0.104	0.052
							0.052	0.052	0.052	0.052	0.104	0.052
							0.052	0.052	0.052	0.052	0.104	0.052
							0.052	0.052	0.052	0.052	0.104	0.052
							0.052	0.052	0.052	0.052	0.104	0.052
							0.052	0.052	0.052	0.052	0.104	0.052
							0.052	0.052	0.052	0.052	0.104	0.052
							0.052	0.052	0.052	0.052	0.104	0.052
							0.052	0.052	0.052	0.052	0.104	0.052
							0.052	0.052	0.052	0.052	0.104	0.052
							0.052	0.052	0.052	0.052	0.104	0.052
							0.052	0.052	0.052	0.052	0.104	0.052
							0.052	0.052	0.052	0.052	0.104	0.052
							0.052	0.052	0.052	0.052	0.104	0.052
							0.052	0.052	0.052	0.052	0.104	0.052
							0.052	0.052	0.052	0.052	0.104	0.052
							0.052	0.052	0.052	0.052	0.104	0.052
							0.052	0.052	0.052	0.052	0.104	0.052
							0.052	0.052	0.052	0.052	0.104	0.052
							0.052	0.052	0.052	0.052	0.104	0.052
							0.052	0.052	0.052	0.052	0.104	0.052
							0.052	0.052	0.052	0.052	0.104	0.052
							0.052	0.052	0.052	0.052	0.104	0.052
							0.052	0.052	0.052	0.052	0.104	0.052
							0.052	0.052	0.052	0.052	0.104	0.052
							0.052	0.052	0.052	0.052	0.104	0.052
							0.052	0.052	0.052	0.052	0.104	0.052
							0.052	0.052	0.052	0.052	0.104	0.052
							0.052	0.052	0.052	0.052	0.156	0.052
							0.052	0.052	0.052	0.052	0.156	0.052
							0.052	0.052	0.052	0.052	0.156	0.052
							0.052	0.052	0.052	0.052	0.156	0.052
							0.052	0.052	0.052	0.052	0.156	0.052
							0.052	0.052	0.052	0.052	0.156	0.052
							0.052	0.052	0.052	0.052	0.156	0.052
							0.052	0.052	0.052	0.052	0.156	0.052
							0.052	0.052	0.052	0.052	0.156	0.052
							0.052	0.052	0.052	0.052	0.156	0.052
							0.052	0.052	0.052	0.052	0.156	0.052
							0.052	0.052	0.052	0.052	0.156	0.052
							0.052	0.052	0.052	0.052	0.156	0.052
							0.052	0.052	0.052	0.052	0.156	0.052
							0.052	0.052	0.052	0.052	0.156	0.052
							0.052	0.052	0.052	0.052	0.156	0.052
							0.052	0.052	0.052	0.052	0.156	0.052
							0.052	0.052	0.052	0.052	0.156	0.052
							0.052	0.052	0.052	0.052	0.156	0.052
							0.052	0.052	0.052	0.052	0.156	0.052
							0.052	0.052	0.052	0.052	0.156	0.052
							0.052	0.052	0.052	0.052	0.156	0.052
							0.052	0.052	0.052	0.052	0.156	0.052
							0.052	0.052	0.052	0.052	0.156	0.052
							0.052	0.052	0.052	0.052	0.156	0.052
							0.052	0.052	0.052	0.052	0.156	0.052
							0.052	0.052	0.052	0.052	0.156	0.052
							0.052	0.052	0.052	0.052	0.156	0.052
							0.052	0.052	0.052	0.052	0.156	0.052
							0.052	0.052	0.052	0.052	0.156	0.052
							0.052	0.052	0.052	0.052	0.156	0.052
							0.052	0.052	0.052	0.052	0.156	0.052
							0.052	0.052	0.052	0.052	0.156	0.052
							0.052	0.052	0.052	0.052	0.156	0.052
							0.052	0.052	0.052	0.052	0.156	0.052
							0.052	0.052	0.052	0.052	0.156	0.052
							0.052	0.052	0.052	0.052	0.156	0.052
							0.052	0.052	0.052	0.052	0.156	0.052
							0.052	0.052	0.052	0.052	0.208	0.052
							0.052	0.052	0.052	0.052	0.208	0.052
							0.052	0.052	0.052	0.052	0.208	0.052
							0.052	0.052	0.052	0.052	0.208	0.052
							0.052	0.052	0.052	0.052	0.208	0.052
							0.052	0.052	0.052	0.052	0.208	0.052
							0.052	0.052	0.052	0.052	0.208	0.052
							0.052	0.052	0.052	0.052	0.208	0.052
							0.052	0.052	0.052	0.052	0.208	0.052
							0.052	0.052	0.052	0.052	0.208	0.052
							0.052	0.052	0.052	0.052	0.208	0.052
							0.052	0.052	0.052	0.052	0.208	0.052
							0.052	0.052	0.052	0.052	0.208	0.052
							0.052	0.052	0.052	0.052	0.208	0.052
							0.052	0.052	0.052	0.052	0.208	0.052
							0.052	0.052	0.052	0.052	0.208	0.052
							0.052	0.052	0.052	0.052	0.208	0.052
							0.052	0.052	0.052	0.052	0.208	0.052
							0.052	0.052	0.052	0.052	0.208	0.052
							0.052	0.052	0.052	0.052	0.208	0.052
							0.052	0.052	0.052	0.052	0.208	0.052
							0.052	0.052	0.052	0.052	0.208	0.052
							0.052	0.052	0.052	0.052	0.208	0.052
							0.052	0.052	0.052	0.052	0.208	0.052
							0.052	0.052	0.052	0.052	0.208	0.052
							0.052	0.052	0.052	0.052	0.208	0.052
							0.052	0.052	0.052	0.052	0.208	0.052
							0.052	0.052	0.052	0.052	0.208	0.052
							0.052	0.052	0.052	0.052	0.26	0.052
							0.052	0.052	0.052	0.052	0.26	0.052
							0.052	0.052	0.052	0.052	0.26	0.052
							0.052	0.052	0.052	0.052	0.26	0.052
							0.052	0.052	0.052	0.052	0.26	0.052
							0.052	0.052	0.052	0.052	0.26	0.052
							0.052	0.052	0.052	0.052	0.26	0.052
							0.052	0.052	0.052	0.052	0.26	0.052
							0.052	0.052	0.052	0.052	0.26	0.052
							0.052	0.052	0.052	0.052	0.26	0.052
							0.052	0.052	0.052	0.052	0.26	0.052
							0.052	0.052	0.052	0.052	0.26	0.052
							0.052	0.052	0.052	0.052	0.26	0.052
							0.052	0.052	0.052	0.052	0.26	0.052
							0.052	0.052	0.052	0.052	0.26	0.052
							0.052	0.052	0.052	0.052	0.26	0.052
							0.052	0.052	0.052	0.052	0.26	0.052
							0.052	0.052	0.052	0.052	0.26	0.052
							0.052	0.052	0.052	0.052	0.26	0.052
							0.052	0.052	0.052	0.052	0.26	0.052
							0.052	0.052	0.052	0.052	0.26	0.052
							0.052	0.052	0.052	0.052	0.26	0.052
							0.052	0.052	0.052	0.052	0.26	0.052
							0.052	0.052	0.052	0.052	0.26	0.052
							0.052	0.052	0.052	0.052	0.26	0.052
							0.052	0.052	0.052	0.052	0.26	0.052
							0.052	0.052	0.052	0.052	0.26	0.052
							0.052	0.052	0.052	0.052	0.26	0.052
							0.052	0.052	0.052	0.052	0.26	0.052
							0.052	0.052	0.052	0.052	0.26	0.052
							0.052	0.052	0.052	0.052	0.312	0.052
							0.052	0.052	0.052	0.052	0.312	0.052
							0.052	0.052	0.052	0.052	0.312	0.052
							0.052	0.052	0.052	0.052	0.312	0.052
							0.052	0.052	0.052	0.052	0.312	0.052
							0.052	0.052	0.052	0.052	0.312	0.052
							0.052	0.052	0.052	0.052	0.312	0.052
							0.052	0.052	0.052	0.052	0.312	0.052
							0.052	0.052	0.052	0.052	0.312	0.052
							0.052	0.052	0.052	0.052	0.312	0.052
							0.052	0.052	0.052	0.052	0.312	0.052
							0.052	0.052	0.052	0.052	0.312	0.052
							0.052	0.052	0.052	0.052	0.312	0.052
							0.052	0.052	0.052	0.052	0.312	0.052
							0.052	0.052	0.052	0.052	0.312	0.052
							0.052	0.052	0.052	0.052	0.312	0.052
							0.052	0.052	0.052	0.052	0.312	0.052
							0.052	0.052	0.052	0.052	0.312	0.104
							0.052	0.052	0.052	0.052	0.312	0.104
							0.052	0.052	0.052	0.052	0.312	0.104
							0.052	0.052	0.052	0.052	0.312	0.104
							0.052	0.052	0.052	0.052	0.364	0.104
							0.052	0.052	0.052	0.052	0.364	0.104
							0.052	0.052	0.052	0.052	0.364	0.104
							0.052	0.052	0.052	0.052	0.364	0.104
							0.052	0.052	0.052	0.052	0.364	0.104
							0.052	0.052	0.052	0.052	0.364	0.104
							0.052	0.052	0.052	0.052	0.364	0.104
							0.052	0.052	0.052	0.052	0.364	0.104
							0.052	0.052	0.052	0.052	0.364	0.104
							0.052	0.052	0.052	0.052	0.364	0.104
							0.052	0.052	0.052	0.052	0.364	0.104
							0.052	0.052	0.052	0.052	0.364	0.104
							0.052	0.052	0.052	0.052	0.364	0.104
							0.052	0.052	0.052	0.052	0.364	0.104
							0.052	0.052	0.052	0.052	0.364	0.104
							0.052	0.052	0.052	0.052	0.364	0.104
							0.052	0.052	0.052	0.052	0.364	0.104
							0.052	0.052	0.052	0.052	0.364	0.104
							0.052	0.052	0.052	0.052	0.364	0.104
							0.052	0.052	0.052	0.052	0.364	0.104
							0.052	0.052	0.052	0.052	0.364	0.104
							0.052	0.052	0.052	0.052	0.364	0.104
							0.052	0.052	0.052	0.052	0.364	0.104
							0.052	0.052	0.052	0.052	0.364	0.104
							0.052	0.052	0.052	0.052	0.364	0.104
							0.052	0.052	0.052	0.052	0.364	0.104
							0.052	0.052	0.052	0.052	0.416	0.104
							0.052	0.052	0.052	0.052	0.416	0.104
							0.052	0.052	0.052	0.052	0.416	0.104
							0.052	0.052	0.052	0.052	0.416	0.104
							0.052	0.052	0.052	0.052	0.416	0.104
							0.052	0.052	0.052	0.052	0.416	0.104
							0.052	0.052	0.052	0.052	0.416	0.104
							0.052	0.052	0.052	0.052	0.416	0.104
							0.052	0.052	0.052	0.052	0.416	0.104
							0.052	0.052	0.052	0.052	0.416	0.104
							0.052	0.052	0.052	0.052	0.416	0.104
							0.052	0.052	0.052	0.052	0.416	0.104
							0.052	0.052	0.052	0.052	0.416	0.104
							0.052	0.052	0.052	0.052	0.416	0.104
							0.052	0.052	0.052	0.052	0.416	0.104
							0.052	0.052	0.052	0.052	0.416	0.104
							0.052	0.052	0.052	0.052	0.416	0.104
							0.052	0.052	0.052	0.052	0.416	0.104
							0.052	0.052	0.052	0.052	0.416	0.104
							0.052	0.052	0.052	0.052	0.416	0.104
							0.052	0.052	0.052	0.052	0.416	0.104
							0.052	0.052	0.052	0.052	0.416	0.104
							0.052	0.052	0.052	0.052	0.468	0.104
							0.052	0.052	0.052	0.052	0.468	0.104
							0.052	0.052	0.052	0.052	0.468	0.104
							0.052	0.052	0.052	0.052	0.468	0.104
							0.052	0.052	0.052	0.052	0.468	0.104
							0.052	0.052	0.052	0.052	0.468	0.104
							0.052	0.052	0.052	0.052	0.468	0.104
							0.052	0.052	0.052	0.052	0.468	0.104
							0.052	0.052	0.052	0.052	0.468	0.104
							0.052	0.052	0.052	0.052	0.468	0.104
							0.052	0.052	0.052	0.052	0.468	0.104
							0.052	0.052	0.052	0.052	0.468	0.104
							0.052	0.052	0.052	0.052	0.468	0.104
							0.052	0.052	0.052	0.052	0.468	0.104
							0.052	0.052	0.052	0.052	0.468	0.104
							0.052	0.052	0.052	0.052	0.468	0.104
							0.052	0.052	0.052	0.052	0.468	0.104
							0.052	0.052	0.052	0.052	0.468	0.104
							0.052	0.052	0.052	0.052	0.468	0.104
							0.052	0.052	0.052	0.052	0.468	0.104
							0.052	0.052	0.052	0.052	0.468	0.104
							0.052	0.052	0.052	0.052	0.468	0.104
							0.052	0.052	0.052	0.052	0.52	0.104
							0.052	0.052	0.052	0.052	0.52	0.104
							0.052	0.052	0.052	0.052	0.52	0.104
							0.052	0.052	0.052	0.052	0.52	0.104
							0.052	0.052	0.052	0.052	0.52	0.104
							0.052	0.052	0.052	0.052	0.52	0.104
							0.052	0.052	0.052	0.052	0.52	0.104
							0.052	0.052	0.052	0.052	0.52	0.104
							0.052	0.052	0.052	0.052	0.52	0.104
							0.052	0.052	0.052	0.052	0.52	0.104
							0.052	0.052	0.052	0.052	0.52	0.104
							0.052	0.052	0.052	0.052	0.52	0.104
							0.052	0.052	0.052	0.052	0.52	0.104
							0.052	0.052	0.052	0.052	0.52	0.104
							0.052	0.052	0.052	0.052	0.52	0.104
							0.052	0.052	0.052	0.052	0.52	0.104
							0.052	0.052	0.052	0.052	0.52	0.104
							0.052	0.052	0.052	0.052	0.572	0.104
							0.052	0.052	0.052	0.052	0.572	0.104
							0.052	0.052	0.052	0.052	0.572	0.104
							0.052	0.052	0.052	0.052	0.572	0.104
							0.052	0.052	0.052	0.052	0.572	0.104
							0.052	0.052	0.052	0.052	0.572	0.104
							0.052	0.052	0.052	0.052	0.572	0.104
							0.052	0.052	0.052	0.052	0.572	0.104
							0.052	0.052	0.052	0.052	0.572	0.104
							0.052	0.052	0.052	0.052	0.572	0.104
							0.052	0.052	0.052	0.052	0.572	0.104
							0.052	0.052	0.052	0.052	0.572	0.104
							0.052	0.052	0.052	0.052	0.572	0.104
							0.052	0.052	0.052	0.052	0.572	0.104
							0.052	0.052	0.052	0.052	0.572	0.104
							0.052	0.052	0.052	0.052	0.572	0.104
							0.052	0.052	0.052	0.052	0.624	0.104
							0.052	0.052	0.052	0.052	0.624	0.104
							0.052	0.052	0.052	0.052	0.624	0.104
							0.052	0.052	0.052	0.052	0.624	0.104
							0.052	0.052	0.052	0.052	0.624	0.104
							0.052	0.052	0.052	0.052	0.624	0.104
							0.052	0.052	0.052	0.052	0.624	0.104
							0.052	0.052	0.052	0.052	0.624	0.104
							0.052	0.052	0.052	0.052	0.624	0.104
							0.052	0.052	0.052	0.052	0.624	0.104
							0.052	0.052	0.052	0.052	0.676	0.104
							0.052	0.052	0.052	0.052	0.676	0.104
							0.052	0.052	0.052	0.052	0.676	0.104
							0.052	0.052	0.052	0.052	0.676	0.104
							0.052	0.052	0.052	0.052	0.676	0.104
							0.052	0.052	0.052	0.052	0.676	0.104
							0.052	0.052	0.052	0.052	0.676	0.104
							0.052	0.052	0.052	0.052	0.676	0.104
							0.052	0.052	0.052	0.052	0.676	0.104
							0.052	0.052	0.052	0.052	0.676	0.104
							0.052	0.052	0.052	0.052	0.676	0.104
							0.052	0.052	0.052	0.052	0.676	0.104
							0.052	0.052	0.052	0.052	0.676	0.104
							0.052	0.052	0.052	0.052	0.676	0.104
							0.052	0.052	0.052	0.052	0.676	0.104
							0.052	0.052	0.052	0.052	0.676	0.104
							0.052	0.052	0.052	0.052	0.728	0.104
							0.052	0.052	0.052	0.052	0.728	0.104
							0.052	0.052	0.052	0.052	0.728	0.104
							0.052	0.052	0.052	0.052	0.728	0.104
							0.052	0.052	0.052	0.052	0.728	0.104
							0.052	0.052	0.052	0.052	0.728	0.104
							0.052	0.052	0.052	0.052	0.728	0.104
							0.052	0.052	0.052	0.052	0.728	0.104
							0.052	0.052	0.052	0.052	0.728	0.156
							0.052	0.052	0.052	0.052	0.728	0.156
							0.052	0.052	0.052	0.052	0.728	0.156
							0.052	0.052	0.052	0.052	0.728	0.156
							0.052	0.052	0.052	0.052	0.728	0.156
							0.052	0.052	0.052	0.052	0.728	0.156
							0.052	0.052	0.052	0.052	0.728	0.156
							0.052	0.052	0.052	0.052	0.728	0.156
							0.052	0.052	0.052	0.052	0.728	0.156
							0.052	0.052	0.052	0.052	0.78	0.156
							0.052	0.052	0.052	0.052	0.78	0.156
							0.052	0.052	0.052	0.052	0.78	0.156
							0.052	0.052	0.052	0.052	0.78	0.156
							0.052	0.052	0.052	0.052	0.78	0.156
							0.052	0.052	0.052	0.052	0.78	0.156
							0.052	0.052	0.052	0.052	0.78	0.156
							0.052	0.052	0.052	0.052	0.78	0.156
							0.052	0.052	0.052	0.052	0.78	0.156
							0.052	0.052	0.052	0.052	0.78	0.156
							0.052	0.052	0.052	0.052	0.78	0.156
							0.052	0.052	0.052	0.052	0.78	0.156
							0.052	0.052	0.052	0.052	0.78	0.156
							0.052	0.052	0.052	0.052	0.78	0.156
							0.052	0.052	0.052	0.052	0.832	0.156
							0.052	0.052	0.052	0.052	0.832	0.156
							0.052	0.052	0.052	0.052	0.832	0.156
							0.052	0.052	0.052	0.052	0.832	0.156
							0.052	0.052	0.052	0.052	0.832	0.156
							0.052	0.052	0.104	0.052	0.832	0.156
							0.052	0.052	0.104	0.052	0.884	0.156
							0.052	0.052	0.104	0.052	0.884	0.156
							0.052	0.052	0.104	0.052	0.884	0.156
							0.052	0.052	0.104	0.052	0.884	0.156
							0.052	0.052	0.104	0.052	0.884	0.156
							0.052	0.052	0.104	0.052	0.884	0.156
							0.052	0.052	0.104	0.052	0.884	0.156
							0.052	0.052	0.104	0.052	0.884	0.156
							0.052	0.052	0.104	0.052	0.936	0.156
							0.052	0.052	0.104	0.052	0.936	0.156
							0.052	0.052	0.104	0.052	0.936	0.156
							0.052	0.052	0.104	0.052	0.936	0.156
							0.052	0.052	0.104	0.052	0.936	0.156
							0.052	0.052	0.104	0.052	0.936	0.156
							0.052	0.052	0.104	0.052	0.988	0.156
							0.052	0.052	0.104	0.052	0.988	0.156
							0.052	0.052	0.104	0.052	0.988	0.156
							0.052	0.052	0.104	0.052	0.988	0.156
							0.052	0.052	0.104	0.052	0.988	0.156
							0.052	0.052	0.104	0.052	0.988	0.156
							0.052	0.052	0.104	0.052	0.988	0.156
							0.052	0.052	0.104	0.052	0.988	0.156
							0.052	0.052	0.104	0.052	1.04	0.156
							0.052	0.052	0.104	0.052	1.04	0.156
							0.052	0.052	0.104	0.052	1.04	0.156
							0.052	0.052	0.104	0.052	1.04	0.156
							0.052	0.052	0.104	0.052	1.04	0.156
							0.052	0.052	0.104	0.052	1.04	0.156
							0.052	0.052	0.104	0.052	1.04	0.156
							0.052	0.052	0.104	0.052	1.04	0.156
							0.052	0.052	0.104	0.052	1.04	0.156
							0.052	0.052	0.104	0.052	1.04	0.156
							0.052	0.052	0.104	0.052	1.04	0.156
							0.052	0.052	0.104	0.052	1.04	0.156
							0.052	0.052	0.104	0.052	1.04	0.156
							0.052	0.052	0.104	0.052	1.092	0.156
							0.052	0.052	0.104	0.052	1.092	0.156
							0.052	0.052	0.104	0.052	1.092	0.156
							0.052	0.052	0.104	0.052	1.092	0.156
							0.052	0.052	0.104	0.052	1.092	0.156
							0.052	0.052	0.104	0.052	1.092	0.156
							0.052	0.052	0.104	0.052	1.092	0.156
							0.052	0.052	0.104	0.052	1.092	0.156
							0.052	0.052	0.104	0.052	1.144	0.156
							0.052	0.052	0.104	0.052	1.144	0.156
							0.052	0.052	0.104	0.052	1.144	0.156
							0.052	0.052	0.104	0.052	1.144	0.156
							0.052	0.052	0.104	0.052	1.144	0.156
							0.052	0.052	0.104	0.052	1.144	0.156
							0.052	0.052	0.104	0.052	1.144	0.156
							0.052	0.052	0.104	0.052	1.196	0.156
							0.052	0.052	0.104	0.052	1.196	0.156
							0.052	0.052	0.104	0.052	1.196	0.156
							0.052	0.052	0.104	0.052	1.196	0.156
							0.052	0.052	0.104	0.052	1.196	0.156
							0.052	0.052	0.104	0.052	1.248	0.156
							0.052	0.052	0.104	0.052	1.248	0.156
							0.052	0.052	0.104	0.052	1.3	0.156
							0.052	0.052	0.104	0.052	1.3	0.156
							0.052	0.052	0.104	0.052	1.3	0.156
							0.052	0.052	0.104	0.052	1.3	0.156
							0.052	0.052	0.104	0.052	1.3	0.156
							0.052	0.052	0.104	0.052	1.3	0.156
							0.052	0.052	0.104	0.052	1.3	0.156
							0.052	0.052	0.104	0.052	1.3	0.156
							0.052	0.052	0.104	0.052	1.3	0.156
							0.052	0.052	0.104	0.052	1.3	0.156
							0.052	0.052	0.104	0.052	1.352	0.156
							0.052	0.052	0.104	0.052	1.352	0.156
							0.052	0.052	0.104	0.052	1.352	0.156
							0.052	0.052	0.104	0.052	1.352	0.208
							0.052	0.052	0.104	0.052	1.352	0.208
							0.052	0.052	0.104	0.052	1.352	0.208
							0.052	0.052	0.104	0.052	1.404	0.208
							0.052	0.052	0.104	0.052	1.404	0.208
							0.052	0.052	0.104	0.052	1.404	0.208
							0.052	0.052	0.104	0.052	1.404	0.208
							0.052	0.052	0.104	0.052	1.404	0.208
							0.052	0.052	0.104	0.052	1.404	0.208
							0.052	0.052	0.104	0.052	1.404	0.208
							0.052	0.052	0.104	0.052	1.404	0.208
							0.052	0.052	0.104	0.052	1.456	0.208
							0.052	0.052	0.104	0.052	1.456	0.208
							0.052	0.052	0.104	0.052	1.456	0.208
							0.052	0.052	0.104	0.052	1.456	0.208
							0.052	0.052	0.104	0.052	1.508	0.208
							0.052	0.052	0.104	0.052	1.508	0.208
							0.052	0.052	0.104	0.052	1.508	0.208
							0.052	0.052	0.104	0.052	1.56	0.208
							0.052	0.052	0.104	0.052	1.56	0.208
							0.052	0.052	0.104	0.052	1.56	0.208
							0.052	0.052	0.104	0.052	1.56	0.208
							0.052	0.052	0.104	0.052	1.56	0.208
							0.052	0.052	0.104	0.052	1.612	0.208
							0.052	0.052	0.104	0.052	1.612	0.208
							0.052	0.052	0.104	0.052	1.612	0.208
							0.052	0.052	0.104	0.052	1.612	0.208
							0.052	0.052	0.104	0.052	1.612	0.208
							0.052	0.052	0.104	0.052	1.612	0.208
							0.052	0.052	0.104	0.052	1.612	0.208
							0.052	0.052	0.104	0.052	1.664	0.208
							0.052	0.052	0.104	0.052	1.664	0.208
							0.052	0.052	0.104	0.052	1.664	0.208
							0.052	0.052	0.104	0.052	1.716	0.208
							0.052	0.052	0.104	0.052	1.716	0.208
							0.052	0.052	0.104	0.052	1.716	0.208
							0.052	0.052	0.104	0.052	1.716	0.208
							0.052	0.052	0.104	0.052	1.716	0.208
							0.052	0.052	0.104	0.052	1.716	0.208
							0.052	0.052	0.104	0.052	1.716	0.208
							0.052	0.052	0.104	0.052	1.716	0.208
							0.052	0.052	0.104	0.052	1.716	0.208
							0.052	0.052	0.104	0.052	1.716	0.208
							0.052	0.052	0.104	0.052	1.768	0.208
							0.052	0.052	0.104	0.052	1.768	0.208
							0.052	0.052	0.104	0.052	1.768	0.208
							0.052	0.052	0.104	0.052	1.768	0.208
							0.052	0.052	0.104	0.052	1.768	0.208
							0.052	0.052	0.104	0.052	1.82	0.208
							0.052	0.052	0.104	0.052	1.82	0.208
							0.052	0.052	0.104	0.052	1.82	0.208
							0.052	0.052	0.104	0.052	1.82	0.208
							0.052	0.052	0.104	0.052	1.872	0.208
							0.052	0.052	0.104	0.052	1.872	0.208
							0.052	0.052	0.104	0.052	1.872	0.26
							0.052	0.052	0.104	0.052	1.872	0.26
							0.052	0.052	0.104	0.052	1.924	0.26
							0.052	0.052	0.104	0.052	1.924	0.26
							0.052	0.052	0.104	0.052	1.924	0.26
							0.052	0.052	0.104	0.052	1.924	0.26
							0.052	0.052	0.104	0.052	1.976	0.26
							0.052	0.052	0.104	0.052	2.028	0.26
							0.052	0.052	0.104	0.052	2.028	0.26
							0.052	0.052	0.104	0.052	2.028	0.26
							0.052	0.052	0.104	0.052	2.028	0.26
							0.052	0.052	0.104	0.052	2.028	0.26
							0.052	0.052	0.104	0.052	2.08	0.26
							0.052	0.052	0.104	0.052	2.132	0.26
							0.052	0.052	0.104	0.052	2.132	0.26
							0.052	0.052	0.104	0.052	2.132	0.26
							0.052	0.052	0.104	0.052	2.132	0.26
							0.052	0.052	0.104	0.052	2.132	0.26
							0.052	0.052	0.104	0.052	2.132	0.26
							0.052	0.052	0.104	0.052	2.184	0.26
							0.052	0.052	0.104	0.052	2.184	0.26
							0.052	0.052	0.104	0.052	2.184	0.26
							0.052	0.052	0.104	0.052	2.184	0.26
							0.052	0.052	0.104	0.052	2.236	0.26
							0.052	0.052	0.104	0.052	2.236	0.26
							0.052	0.052	0.104	0.052	2.236	0.26
							0.052	0.052	0.104	0.052	2.236	0.26
							0.052	0.052	0.104	0.052	2.236	0.26
							0.052	0.052	0.104	0.052	2.236	0.26
							0.052	0.052	0.104	0.052	2.288	0.26
							0.052	0.052	0.104	0.052	2.288	0.26
							0.104	0.052	0.104	0.052	2.288	0.26
							0.104	0.052	0.104	0.052	2.288	0.26
							0.104	0.052	0.104	0.052	2.288	0.26
							0.104	0.052	0.104	0.052	2.288	0.312
							0.104	0.052	0.104	0.052	2.288	0.312
							0.104	0.052	0.104	0.052	2.34	0.312
							0.104	0.052	0.104	0.052	2.34	0.312
							0.104	0.052	0.104	0.052	2.392	0.312
							0.104	0.052	0.104	0.052	2.392	0.312
							0.104	0.052	0.104	0.052	2.392	0.312
							0.104	0.052	0.104	0.052	2.444	0.312
							0.104	0.052	0.104	0.052	2.444	0.312
							0.104	0.052	0.104	0.052	2.496	0.312
							0.104	0.052	0.104	0.052	2.496	0.312
							0.104	0.052	0.104	0.052	2.496	0.312
							0.104	0.052	0.104	0.052	2.548	0.312
							0.104	0.052	0.104	0.052	2.548	0.312
							0.104	0.052	0.104	0.052	2.6	0.312
							0.104	0.052	0.104	0.052	2.6	0.312
							0.104	0.052	0.104	0.052	2.6	0.312
							0.104	0.052	0.104	0.052	2.6	0.312
							0.104	0.052	0.104	0.052	2.652	0.312
							0.104	0.052	0.104	0.052	2.652	0.312
							0.104	0.052	0.104	0.052	2.704	0.312
							0.104	0.052	0.104	0.052	2.704	0.312
							0.104	0.052	0.104	0.052	2.756	0.312
							0.104	0.052	0.104	0.052	2.808	0.312
							0.104	0.052	0.104	0.052	2.86	0.312
							0.104	0.052	0.104	0.052	2.86	0.312
							0.104	0.052	0.104	0.052	2.86	0.312
							0.104	0.052	0.104	0.052	2.912	0.312
							0.104	0.052	0.104	0.052	2.912	0.312
							0.104	0.052	0.104	0.052	2.964	0.312
							0.104	0.052	0.104	0.052	2.964	0.364
							0.104	0.052	0.104	0.052	2.964	0.364
							0.104	0.052	0.104	0.052	2.964	0.364
							0.104	0.052	0.104	0.052	2.964	0.364
							0.104	0.052	0.104	0.052	2.964	0.364
							0.104	0.052	0.104	0.052	2.964	0.364
							0.104	0.052	0.104	0.052	3.016	0.364
							0.104	0.052	0.104	0.052	3.016	0.364
							0.104	0.052	0.104	0.052	3.068	0.364
							0.104	0.052	0.104	0.052	3.068	0.364
							0.104	0.052	0.104	0.052	3.224	0.364
							0.104	0.052	0.104	0.052	3.224	0.364
							0.104	0.052	0.104	0.052	3.276	0.364
							0.104	0.052	0.104	0.052	3.328	0.364
							0.104	0.052	0.104	0.052	3.38	0.364
							0.104	0.052	0.104	0.052	3.38	0.364
							0.104	0.052	0.104	0.052	3.38	0.364
							0.104	0.052	0.104	0.052	3.38	0.364
							0.104	0.052	0.104	0.052	3.38	0.364
							0.104	0.052	0.104	0.052	3.484	0.364
							0.104	0.052	0.104	0.052	3.484	0.364
							0.104	0.052	0.104	0.052	3.536	0.416
							0.104	0.052	0.104	0.052	3.536	0.416
							0.104	0.052	0.104	0.052	3.536	0.416
							0.104	0.052	0.104	0.052	3.536	0.416
							0.104	0.052	0.104	0.052	3.536	0.416
							0.104	0.052	0.104	0.052	3.588	0.416
							0.104	0.052	0.104	0.052	3.588	0.416
							0.104	0.052	0.104	0.052	3.64	0.416
							0.104	0.052	0.104	0.052	3.64	0.416
							0.104	0.052	0.104	0.052	3.64	0.416
							0.104	0.052	0.104	0.052	3.744	0.416
							0.104	0.052	0.104	0.052	3.796	0.468
							0.104	0.052	0.104	0.052	3.848	0.468
							0.104	0.052	0.104	0.052	3.9	0.468
							0.104	0.052	0.104	0.052	3.952	0.468
							0.104	0.052	0.104	0.052	3.952	0.468
							0.104	0.052	0.104	0.052	4.004	0.468
							0.104	0.052	0.104	0.052	4.056	0.468
							0.104	0.052	0.104	0.052	4.056	0.468
							0.104	0.052	0.104	0.052	4.16	0.468
							0.104	0.052	0.104	0.052	4.212	0.468
							0.104	0.052	0.104	0.052	4.316	0.468
							0.104	0.052	0.104	0.052	4.368	0.52
							0.104	0.052	0.104	0.052	4.368	0.52
							0.104	0.052	0.104	0.052	4.472	0.52
							0.104	0.052	0.104	0.052	4.472	0.52
							0.104	0.052	0.104	0.052	4.472	0.52
							0.104	0.052	0.104	0.052	4.472	0.52
							0.104	0.052	0.104	0.052	4.472	0.52
							0.104	0.052	0.104	0.052	4.524	0.52
							0.104	0.052	0.104	0.052	4.68	0.52
							0.104	0.052	0.104	0.052	4.68	0.572
							0.104	0.052	0.104	0.052	4.732	0.572
							0.104	0.052	0.104	0.052	4.836	0.572
							0.104	0.052	0.104	0.052	4.888	0.572
							0.104	0.052	0.104	0.052	4.888	0.624
							0.104	0.052	0.104	0.052	4.94	0.624
							0.104	0.052	0.104	0.052	4.94	0.624
							0.104	0.052	0.104	0.052	4.992	0.624
							0.104	0.052	0.104	0.052	4.992	0.624
							0.104	0.052	0.104	0.052	5.148	0.624
							0.104	0.052	0.104	0.052	5.148	0.624
							0.104	0.052	0.104	0.052	5.252	0.676
							0.104	0.052	0.104	0.052	5.356	0.676
							0.104	0.052	0.104	0.052	5.356	0.676
							0.104	0.052	0.104	0.052	5.356	0.728
							0.104	0.052	0.104	0.052	5.46	0.728
							0.104	0.052	0.104	0.052	5.668	0.78
							0.104	0.052	0.104	0.052	5.72	0.78
							0.104	0.052	0.104	0.052	5.824	0.78
							0.104	0.052	0.104	0.052	6.032	0.78
							0.104	0.052	0.104	0.052	6.292	0.832
							0.104	0.052	0.104	0.052	6.396	0.832
							0.104	0.052	0.104	0.052	6.396	0.884
							0.104	0.052	0.104	0.052	6.5	0.884
							0.104	0.052	0.104	0.052	6.552	1.04
							0.104	0.052	0.104	0.052	6.552	1.04
							0.104	0.052	0.104	0.052	7.02	1.144
							0.104	0.052	0.104	0.052	7.124	1.248
							0.104	0.052	0.104	0.052	7.436	1.456
							0.104	0.052	0.104	0.052	7.592	1.508
							0.104	0.052	0.104	0.052	7.8	1.664
							0.104	0.052	0.104	0.052	7.852	1.768
							0.104	0.052	0.104	0.052	7.852	1.924
							0.104	0.052	0.104	0.052	8.528	1.976
							0.104	0.052	0.104	0.052	8.84	2.34
							0.104	0.052	0.104	0.052	9.204	3.328
							0.104	0.052	0.104	0.052	9.308	3.588
							0.104	0.052	0.104	0.052	9.308
							0.104	0.052	0.104	0.052	9.464
							0.104	0.052	0.104	0.052	9.672
							0.104	0.052	0.104	0.052	9.932
							0.104	0.052	0.104	0.052	9.984
							0.104	0.052	0.104	0.052	10.244
							0.104	0.052	0.104	0.052	10.712
							0.104	0.052	0.104	0.052	11.076
							0.104	0.052	0.104	0.052	11.96
							0.104	0.052	0.104	0.052	12.22
							0.104	0.052	0.104	0.052	12.74
							0.104	0.052	0.104	0.052	13.988
							0.104	0.052	0.104	0.052	14.768
							0.104	0.052	0.104	0.052	14.924
							0.104	0.052	0.104	0.052	16.692
							0.104	0.052	0.104	0.052	17.316
							0.104	0.052	0.104	0.052	20.176
							0.104	0.052	0.104	0.052	20.384
							0.104	0.052	0.104	0.052	24.336
							0.104	0.052	0.104	0.052	25.168
							0.104	0.052	0.104	0.052
							0.104	0.052	0.104	0.052
							0.104	0.052	0.104	0.052
							0.104	0.052	0.104	0.052
							0.104	0.052	0.104	0.052
							0.104	0.052	0.104	0.052
							0.104	0.052	0.104	0.052
							0.104	0.052	0.104	0.052
							0.104	0.052	0.104	0.052
							0.104	0.052	0.104	0.052
							0.104	0.052	0.104	0.052
							0.104	0.052	0.104	0.052
							0.104	0.052	0.104	0.052
							0.104	0.052	0.104	0.052
							0.104	0.052	0.104	0.052
							0.104	0.052	0.104	0.052
							0.104	0.052	0.104	0.052
							0.104	0.052	0.104	0.052
							0.104	0.052	0.104	0.052
							0.104	0.052	0.104	0.052
							0.104	0.052	0.104	0.052
							0.104	0.052	0.104	0.052
							0.104	0.052	0.104	0.052
							0.104	0.052	0.104	0.052
							0.104	0.052	0.104	0.052
							0.104	0.052	0.104	0.052
							0.104	0.052	0.156	0.052
							0.104	0.052	0.156	0.052
							0.104	0.052	0.156	0.052
							0.104	0.052	0.156	0.052
							0.104	0.052	0.156	0.052
							0.104	0.052	0.156	0.052
							0.104	0.052	0.156	0.052
							0.104	0.052	0.156	0.052
							0.104	0.052	0.156	0.052
							0.104	0.052	0.156	0.052
							0.104	0.052	0.156	0.052
							0.104	0.052	0.156	0.052
							0.104	0.052	0.156	0.052
							0.104	0.052	0.156	0.052
							0.104	0.052	0.156	0.052
							0.104	0.052	0.156	0.052
							0.104	0.052	0.156	0.052
							0.104	0.052	0.156	0.052
							0.104	0.052	0.156	0.052
							0.104	0.052	0.156	0.052
							0.104	0.052	0.156	0.052
							0.104	0.052	0.156	0.052
							0.104	0.052	0.156	0.052
							0.104	0.052	0.156	0.052
							0.104	0.052	0.156	0.052
							0.104	0.052	0.156	0.052
							0.104	0.052	0.156	0.052
							0.104	0.052	0.156	0.052
							0.104	0.052	0.156	0.052
							0.104	0.052	0.156	0.052
							0.104	0.052	0.156	0.052
							0.104	0.052	0.156	0.052
							0.104	0.052	0.156	0.052
							0.104	0.052	0.156	0.052
							0.104	0.052	0.156	0.052
							0.104	0.052	0.156	0.052
							0.104	0.052	0.156	0.052
							0.104	0.052	0.156	0.052
							0.104	0.052	0.156	0.052
							0.104	0.052	0.156	0.052
							0.104	0.052	0.156	0.052
							0.104	0.052	0.156	0.052
							0.104	0.052	0.156	0.052
							0.104	0.052	0.156	0.052
							0.104	0.052	0.156	0.052
							0.104	0.052	0.156	0.052
							0.104	0.052	0.156	0.052
							0.104	0.052	0.156	0.052
							0.104	0.052	0.156	0.052
							0.104	0.052	0.156	0.052
							0.104	0.052	0.156	0.052
							0.104	0.052	0.156	0.052
							0.104	0.052	0.156	0.052
							0.104	0.052	0.156	0.052
							0.104	0.052	0.156	0.052
							0.104	0.052	0.156	0.052
							0.104	0.052	0.156	0.052
							0.104	0.052	0.156	0.052
							0.104	0.052	0.156	0.052
							0.104	0.052	0.156	0.052
							0.104	0.052	0.156	0.052
							0.104	0.052	0.156	0.052
							0.104	0.052	0.156	0.052
							0.104	0.052	0.156	0.052
							0.104	0.052	0.156	0.052
							0.104	0.052	0.156	0.052
							0.104	0.052	0.156	0.052
							0.104	0.052	0.156	0.052
							0.104	0.052	0.156	0.052
							0.104	0.052	0.156	0.052
							0.104	0.052	0.156	0.052
							0.104	0.052	0.156	0.052
							0.104	0.052	0.156	0.052
							0.104	0.052	0.156	0.052
							0.104	0.052	0.156	0.052
							0.104	0.052	0.156	0.052
							0.104	0.052	0.156	0.052
							0.104	0.052	0.156	0.052
							0.104	0.052	0.156	0.052
							0.104	0.052	0.156	0.052
							0.104	0.052	0.156	0.052
							0.104	0.052	0.156	0.052
							0.104	0.052	0.156	0.052
							0.104	0.052	0.156	0.052
							0.104	0.052	0.156	0.052
							0.104	0.052	0.156	0.052
							0.104	0.052	0.156	0.052
							0.104	0.052	0.156	0.052
							0.104	0.052	0.156	0.052
							0.104	0.052	0.156	0.052
							0.104	0.052	0.156	0.052
							0.104	0.052	0.156	0.052
							0.104	0.052	0.156	0.052
							0.104	0.052	0.156	0.052
							0.104	0.052	0.156	0.052
							0.104	0.052	0.156	0.052
							0.104	0.052	0.156	0.052
							0.104	0.052	0.156	0.052
							0.104	0.052	0.156	0.052
							0.104	0.052	0.156	0.052
							0.104	0.052	0.156	0.052
							0.104	0.052	0.156	0.052
							0.104	0.052	0.156	0.052
							0.104	0.052	0.156	0.052
							0.104	0.052	0.156	0.052
							0.104	0.052	0.156	0.052
							0.104	0.052	0.156	0.052
							0.104	0.052	0.156	0.052
							0.104	0.052	0.156	0.052
							0.104	0.052	0.156	0.052
							0.104	0.052	0.156	0.052
							0.104	0.052	0.156	0.052
							0.104	0.052	0.156	0.052
							0.104	0.052	0.156	0.052
							0.104	0.052	0.156	0.052
							0.104	0.052	0.156	0.052
							0.104	0.052	0.156	0.052
							0.104	0.052	0.156	0.052
							0.104	0.052	0.156	0.052
							0.104	0.052	0.156	0.052
							0.104	0.052	0.156	0.052
							0.104	0.052	0.156	0.052
							0.104	0.052	0.156	0.052
							0.104	0.052	0.156	0.052
							0.104	0.052	0.156	0.052
							0.104	0.052	0.156	0.052
							0.104	0.052	0.156	0.052
							0.104	0.052	0.156	0.052
							0.104	0.052	0.156	0.052
							0.104	0.052	0.156	0.052
							0.104	0.052	0.156	0.052
							0.104	0.052	0.156	0.052
							0.104	0.052	0.156	0.052
							0.104	0.052	0.156	0.052
							0.104	0.052	0.156	0.052
							0.104	0.052	0.156	0.052
							0.104	0.052	0.156	0.052
							0.104	0.052	0.156	0.052
							0.104	0.052	0.156	0.052
							0.104	0.052	0.156	0.052
							0.104	0.052	0.156	0.052
							0.104	0.052	0.156	0.052
							0.104	0.052	0.156	0.052
							0.104	0.052	0.156	0.052
							0.104	0.052	0.156	0.052
							0.104	0.052	0.156	0.052
							0.104	0.052	0.156	0.052
							0.104	0.052	0.156	0.052
							0.104	0.052	0.156	0.052
							0.104	0.052	0.156	0.052
							0.104	0.052	0.156	0.052
							0.104	0.052	0.156	0.052
							0.104	0.052	0.156	0.052
							0.104	0.052	0.156	0.052
							0.104	0.052	0.156	0.052
							0.104	0.052	0.156	0.052
							0.104	0.052	0.156	0.052
							0.104	0.052	0.156	0.052
							0.104	0.052	0.156	0.052
							0.104	0.052	0.156	0.052
							0.104	0.052	0.156	0.052
							0.104	0.052	0.156	0.052
							0.104	0.052	0.156	0.052
							0.104	0.052	0.156	0.052
							0.104	0.052	0.156	0.052
							0.104	0.052	0.156	0.052
							0.104	0.052	0.156	0.052
							0.104	0.052	0.156	0.052
							0.104	0.052	0.156	0.052
							0.104	0.052	0.156	0.052
							0.104	0.052	0.156	0.052
							0.104	0.052	0.156	0.052
							0.104	0.052	0.156	0.052
							0.104	0.052	0.156	0.052
							0.104	0.052	0.156	0.052
							0.104	0.052	0.156	0.052
							0.104	0.052	0.156	0.052
							0.104	0.052	0.156	0.052
							0.104	0.052	0.156	0.052
							0.104	0.052	0.156	0.052
							0.104	0.052	0.156	0.052
							0.104	0.052	0.156	0.052
							0.104	0.052	0.156	0.052
							0.104	0.052	0.156	0.052
							0.104	0.052	0.156	0.052
							0.104	0.052	0.156	0.052
							0.104	0.052	0.156	0.052
							0.104	0.052	0.156	0.052
							0.104	0.052	0.156	0.052
							0.104	0.052	0.156	0.052
							0.104	0.052	0.156	0.052
							0.104	0.052	0.156	0.052
							0.104	0.052	0.156	0.052
							0.104	0.052	0.156	0.052
							0.104	0.052	0.156	0.052
							0.104	0.052	0.156	0.052
							0.104	0.052	0.156	0.052
							0.104	0.052	0.156	0.052
							0.104	0.052	0.156	0.052
							0.104	0.052	0.156	0.052
							0.104	0.052	0.156	0.052
							0.104	0.052	0.156	0.052
							0.104	0.052	0.156	0.052
							0.104	0.052	0.156	0.052
							0.104	0.052	0.156	0.052
							0.104	0.052	0.156	0.052
							0.104	0.052	0.156	0.052
							0.104	0.052	0.156	0.052
							0.104	0.052	0.156	0.052
							0.104	0.052	0.156	0.052
							0.104	0.052	0.156	0.052
							0.104	0.052	0.156	0.052
							0.104	0.052	0.156	0.052
							0.104	0.052	0.156	0.052
							0.104	0.052	0.156	0.052
							0.104	0.052	0.156	0.052
							0.104	0.052	0.156	0.052
							0.104	0.052	0.156	0.052
							0.104	0.052	0.156	0.052
							0.104	0.052	0.156	0.052
							0.104	0.052	0.156	0.052
							0.104	0.052	0.156	0.052
							0.104	0.052	0.156	0.052
							0.104	0.052	0.156	0.052
							0.104	0.052	0.156	0.052
							0.104	0.052	0.156	0.052
							0.104	0.052	0.156	0.052
							0.104	0.052	0.156	0.052
							0.104	0.052	0.156	0.052
							0.104	0.052	0.156	0.052
							0.104	0.052	0.156	0.052
							0.104	0.052	0.156	0.052
							0.104	0.052	0.156	0.052
							0.104	0.052	0.156	0.052
							0.104	0.052	0.156	0.052
							0.104	0.052	0.156	0.052
							0.104	0.052	0.156	0.052
							0.104	0.052	0.156	0.052
							0.104	0.052	0.156	0.052
							0.104	0.052	0.156	0.052
							0.104	0.052	0.156	0.052
							0.104	0.052	0.156	0.052
							0.104	0.052	0.156	0.052
							0.104	0.052	0.156	0.052
							0.104	0.052	0.156	0.052
							0.104	0.052	0.156	0.052
							0.104	0.052	0.156	0.052
							0.104	0.052	0.156	0.052
							0.104	0.052	0.156	0.052
							0.104	0.052	0.156	0.052
							0.104	0.052	0.156	0.052
							0.104	0.052	0.156	0.052
							0.104	0.052	0.156	0.052
							0.104	0.052	0.156	0.052
							0.104	0.052	0.156	0.052
							0.104	0.052	0.156	0.052
							0.104	0.052	0.156	0.052
							0.104	0.052	0.156	0.052
							0.104	0.052	0.156	0.052
							0.104	0.052	0.156	0.052
							0.104	0.052	0.156	0.052
							0.104	0.052	0.156	0.052
							0.104	0.052	0.156	0.052
							0.104	0.052	0.156	0.052
							0.104	0.052	0.156	0.052
							0.104	0.052	0.156	0.052
							0.104	0.052	0.156	0.052
							0.104	0.052	0.156	0.052
							0.104	0.052	0.156	0.052
							0.104	0.052	0.156	0.052
							0.104	0.052	0.156	0.052
							0.104	0.052	0.156	0.052
							0.104	0.052	0.156	0.052
							0.104	0.052	0.208	0.052
							0.104	0.052	0.208	0.052
							0.104	0.052	0.208	0.052
							0.104	0.052	0.208	0.052
							0.104	0.052	0.208	0.052
							0.104	0.052	0.208	0.052
							0.104	0.052	0.208	0.052
							0.104	0.052	0.208	0.052
							0.104	0.052	0.208	0.052
							0.104	0.052	0.208	0.052
							0.104	0.052	0.208	0.052
							0.104	0.052	0.208	0.052
							0.104	0.052	0.208	0.052
							0.104	0.052	0.208	0.052
							0.104	0.052	0.208	0.052
							0.104	0.052	0.208	0.052
							0.104	0.052	0.208	0.052
							0.104	0.052	0.208	0.052
							0.104	0.052	0.208	0.052
							0.104	0.052	0.208	0.052
							0.104	0.052	0.208	0.052
							0.104	0.052	0.208	0.052
							0.104	0.052	0.208	0.052
							0.104	0.052	0.208	0.052
							0.104	0.052	0.208	0.052
							0.104	0.052	0.208	0.052
							0.104	0.052	0.208	0.052
							0.104	0.052	0.208	0.052
							0.104	0.052	0.208	0.052
							0.104	0.052	0.208	0.052
							0.104	0.052	0.208	0.052
							0.104	0.052	0.208	0.052
							0.104	0.052	0.208	0.052
							0.104	0.052	0.208	0.052
							0.104	0.052	0.208	0.052
							0.104	0.052	0.208	0.052
							0.104	0.052	0.208	0.052
							0.104	0.052	0.208	0.052
							0.104	0.052	0.208	0.052
							0.104	0.052	0.208	0.052
							0.104	0.052	0.208	0.052
							0.104	0.052	0.208	0.052
							0.104	0.052	0.208	0.052
							0.104	0.052	0.208	0.052
							0.104	0.052	0.208	0.052
							0.104	0.052	0.208	0.052
							0.104	0.052	0.208	0.052
							0.104	0.052	0.208	0.052
							0.104	0.052	0.208	0.052
							0.104	0.052	0.208	0.052
							0.104	0.052	0.208	0.052
							0.104	0.052	0.208	0.052
							0.104	0.052	0.208	0.052
							0.104	0.052	0.208	0.052
							0.104	0.052	0.208	0.052
							0.104	0.052	0.208	0.052
							0.104	0.052	0.208	0.052
							0.104	0.052	0.208	0.052
							0.104	0.052	0.208	0.052
							0.104	0.052	0.208	0.052
							0.104	0.052	0.208	0.052
							0.104	0.052	0.208	0.052
							0.104	0.052	0.208	0.052
							0.104	0.052	0.208	0.052
							0.104	0.052	0.208	0.052
							0.104	0.052	0.208	0.052
							0.104	0.052	0.208	0.052
							0.104	0.052	0.208	0.052
							0.104	0.052	0.208	0.052
							0.104	0.052	0.208	0.052
							0.104	0.052	0.208	0.052
							0.104	0.052	0.208	0.052
							0.104	0.052	0.208	0.052
							0.104	0.052	0.208	0.052
							0.104	0.052	0.208	0.052
							0.104	0.052	0.208	0.052
							0.104	0.052	0.208	0.052
							0.104	0.052	0.208	0.052
							0.104	0.052	0.208	0.052
							0.104	0.052	0.208	0.052
							0.104	0.052	0.208	0.052
							0.104	0.052	0.208	0.052
							0.104	0.052	0.208	0.052
							0.104	0.052	0.208	0.052
							0.104	0.052	0.208	0.052
							0.104	0.052	0.208	0.052
							0.104	0.052	0.208	0.052
							0.104	0.052	0.208	0.052
							0.104	0.052	0.208	0.052
							0.104	0.052	0.208	0.052
							0.104	0.052	0.208	0.052
							0.104	0.052	0.208	0.052
							0.104	0.052	0.208	0.052
							0.104	0.052	0.208	0.052
							0.156	0.052	0.208	0.052
							0.156	0.052	0.208	0.052
							0.156	0.052	0.208	0.052
							0.156	0.052	0.208	0.052
							0.156	0.052	0.208	0.052
							0.156	0.052	0.208	0.052
							0.156	0.052	0.208	0.052
							0.156	0.052	0.208	0.052
							0.156	0.052	0.208	0.052
							0.156	0.052	0.208	0.052
							0.156	0.052	0.208	0.052
							0.156	0.052	0.208	0.052
							0.156	0.052	0.208	0.052
							0.156	0.052	0.208	0.052
							0.156	0.052	0.208	0.052
							0.156	0.052	0.208	0.052
							0.156	0.052	0.208	0.052
							0.156	0.052	0.208	0.052
							0.156	0.052	0.208	0.052
							0.156	0.052	0.208	0.052
							0.156	0.052	0.208	0.052
							0.156	0.052	0.208	0.052
							0.156	0.052	0.208	0.104
							0.156	0.052	0.208	0.104
							0.156	0.052	0.208	0.104
							0.156	0.052	0.208	0.104
							0.156	0.052	0.208	0.104
							0.156	0.052	0.208	0.104
							0.156	0.052	0.208	0.104
							0.156	0.052	0.208	0.104
							0.156	0.052	0.208	0.104
							0.156	0.052	0.208	0.104
							0.156	0.052	0.208	0.104
							0.156	0.052	0.208	0.104
							0.156	0.052	0.208	0.104
							0.156	0.052	0.208	0.104
							0.156	0.052	0.208	0.104
							0.156	0.052	0.208	0.104
							0.156	0.052	0.208	0.104
							0.156	0.052	0.208	0.104
							0.156	0.052	0.208	0.104
							0.156	0.052	0.208	0.104
							0.156	0.052	0.208	0.104
							0.156	0.052	0.208	0.104
							0.156	0.052	0.208	0.104
							0.156	0.052	0.208	0.104
							0.156	0.052	0.208	0.104
							0.156	0.052	0.208	0.104
							0.156	0.052	0.208	0.104
							0.156	0.052	0.208	0.104
							0.156	0.052	0.208	0.104
							0.156	0.052	0.208	0.104
							0.156	0.052	0.208	0.104
							0.156	0.052	0.208	0.104
							0.156	0.052	0.208	0.104
							0.156	0.052	0.208	0.104
							0.156	0.052	0.208	0.104
							0.156	0.052	0.208	0.104
							0.156	0.052	0.208	0.104
							0.156	0.052	0.208	0.104
							0.156	0.052	0.208	0.104
							0.156	0.052	0.208	0.104
							0.156	0.052	0.208	0.104
							0.156	0.052	0.208	0.104
							0.156	0.052	0.208	0.104
							0.156	0.052	0.208	0.104
							0.156	0.052	0.208	0.104
							0.156	0.052	0.208	0.104
							0.156	0.052	0.208	0.104
							0.156	0.052	0.208	0.104
							0.156	0.052	0.208	0.104
							0.156	0.052	0.208	0.104
							0.156	0.052	0.208	0.104
							0.156	0.052	0.208	0.104
							0.156	0.052	0.208	0.104
							0.156	0.052	0.208	0.104
							0.156	0.052	0.208	0.104
							0.156	0.052	0.208	0.104
							0.156	0.052	0.208	0.104
							0.156	0.052	0.208	0.104
							0.156	0.052	0.208	0.104
							0.156	0.052	0.208	0.104
							0.156	0.052	0.208	0.104
							0.156	0.052	0.208	0.104
							0.156	0.052	0.208	0.104
							0.156	0.052	0.208	0.104
							0.156	0.052	0.208	0.104
							0.156	0.052	0.208	0.104
							0.156	0.052	0.208	0.104
							0.156	0.052	0.208	0.104
							0.156	0.052	0.208	0.104
							0.156	0.052	0.208	0.104
							0.156	0.052	0.208	0.104
							0.156	0.052	0.208	0.104
							0.156	0.052	0.208	0.104
							0.156	0.052	0.208	0.104
							0.156	0.052	0.208	0.104
							0.156	0.052	0.208	0.104
							0.156	0.052	0.208	0.104
							0.156	0.052	0.208	0.104
							0.156	0.052	0.208	0.104
							0.156	0.052	0.208	0.104
							0.156	0.052	0.208	0.104
							0.156	0.052	0.208	0.104
							0.156	0.052	0.208	0.104
							0.156	0.052	0.208	0.104
							0.156	0.052	0.208	0.104
							0.156	0.052	0.208	0.104
							0.156	0.052	0.208	0.104
							0.156	0.052	0.208	0.104
							0.156	0.052	0.208	0.104
							0.156	0.052	0.208	0.104
							0.156	0.052	0.208	0.104
							0.156	0.052	0.208	0.104
							0.156	0.052	0.208	0.104
							0.156	0.052	0.208	0.104
							0.156	0.052	0.208	0.104
							0.156	0.052	0.208	0.104
							0.156	0.052	0.208	0.104
							0.156	0.052	0.208	0.104
							0.156	0.052	0.208	0.104
							0.156	0.052	0.208	0.104
							0.156	0.052	0.208	0.104
							0.156	0.052	0.208	0.104
							0.156	0.052	0.208	0.104
							0.156	0.052	0.208	0.104
							0.156	0.052	0.208	0.104
							0.156	0.052	0.208	0.104
							0.156	0.052	0.208	0.104
							0.156	0.052	0.208	0.104
							0.156	0.052	0.208	0.104
							0.156	0.052	0.208	0.104
							0.156	0.052	0.208	0.104
							0.156	0.052	0.208	0.104
							0.156	0.052	0.208	0.104
							0.156	0.052	0.208	0.104
							0.156	0.052	0.208	0.104
							0.156	0.052	0.208	0.104
							0.156	0.052	0.208	0.104
							0.156	0.052	0.208	0.104
							0.156	0.052	0.208	0.104
							0.156	0.052	0.208	0.104
							0.156	0.052	0.208	0.104
							0.156	0.052	0.208	0.104
							0.156	0.052	0.208	0.104
							0.156	0.052	0.208	0.104
							0.156	0.052	0.208	0.104
							0.156	0.052	0.26	0.104
							0.156	0.052	0.26	0.104
							0.156	0.052	0.26	0.104
							0.156	0.052	0.26	0.104
							0.156	0.052	0.26	0.104
							0.156	0.052	0.26	0.104
							0.156	0.052	0.26	0.104
							0.156	0.052	0.26	0.104
							0.156	0.052	0.26	0.104
							0.156	0.052	0.26	0.104
							0.156	0.052	0.26	0.104
							0.156	0.052	0.26	0.104
							0.156	0.052	0.26	0.104
							0.156	0.052	0.26	0.104
							0.156	0.052	0.26	0.104
							0.156	0.052	0.26	0.104
							0.156	0.052	0.26	0.104
							0.156	0.052	0.26	0.104
							0.156	0.052	0.26	0.104
							0.156	0.052	0.26	0.104
							0.156	0.052	0.26	0.104
							0.156	0.052	0.26	0.104
							0.156	0.052	0.26	0.104
							0.156	0.052	0.26	0.104
							0.156	0.052	0.26	0.104
							0.156	0.052	0.26	0.104
							0.156	0.052	0.26	0.104
							0.156	0.052	0.26	0.104
							0.156	0.052	0.26	0.104
							0.156	0.052	0.26	0.104
							0.156	0.052	0.26	0.104
							0.156	0.052	0.26	0.104
							0.156	0.052	0.26	0.104
							0.156	0.052	0.26	0.104
							0.156	0.052	0.26	0.104
							0.156	0.052	0.26	0.104
							0.156	0.052	0.26	0.104
							0.156	0.052	0.26	0.104
							0.156	0.052	0.26	0.104
							0.156	0.052	0.26	0.104
							0.156	0.052	0.26	0.104
							0.156	0.052	0.26	0.104
							0.156	0.052	0.26	0.104
							0.156	0.052	0.26	0.104
							0.156	0.052	0.26	0.104
							0.156	0.052	0.26	0.104
							0.156	0.052	0.26	0.104
							0.156	0.052	0.26	0.104
							0.156	0.052	0.26	0.104
							0.156	0.052	0.26	0.104
							0.156	0.052	0.26	0.104
							0.156	0.052	0.26	0.104
							0.156	0.052	0.26	0.104
							0.156	0.052	0.26	0.104
							0.156	0.052	0.26	0.104
							0.156	0.052	0.26	0.104
							0.156	0.052	0.26	0.104
							0.156	0.052	0.26	0.104
							0.156	0.052	0.26	0.104
							0.156	0.052	0.26	0.104
							0.156	0.052	0.26	0.104
							0.156	0.052	0.26	0.104
							0.156	0.052	0.26	0.104
							0.156	0.052	0.26	0.104
							0.156	0.052	0.26	0.104
							0.156	0.052	0.26	0.104
							0.156	0.052	0.26	0.104
							0.156	0.052	0.26	0.104
							0.156	0.052	0.26	0.104
							0.156	0.052	0.26	0.104
							0.156	0.052	0.26	0.104
							0.156	0.052	0.26	0.104
							0.156	0.052	0.26	0.104
							0.156	0.052	0.26	0.104
							0.156	0.052	0.26	0.104
							0.156	0.052	0.26	0.104
							0.156	0.052	0.26	0.104
							0.156	0.052	0.26	0.104
							0.156	0.052	0.26	0.104
							0.156	0.052	0.26	0.104
							0.156	0.052	0.26	0.104
							0.156	0.052	0.26	0.104
							0.156	0.052	0.26	0.104
							0.156	0.052	0.26	0.104
							0.156	0.052	0.26	0.104
							0.156	0.052	0.26	0.104
							0.156	0.052	0.26	0.104
							0.156	0.052	0.26	0.104
							0.156	0.052	0.26	0.104
							0.156	0.052	0.26	0.104
							0.156	0.052	0.26	0.104
							0.156	0.052	0.26	0.104
							0.156	0.052	0.26	0.104
							0.156	0.052	0.26	0.104
							0.156	0.052	0.26	0.104
							0.156	0.052	0.26	0.104
							0.156	0.052	0.26	0.104
							0.156	0.052	0.26	0.104
							0.156	0.052	0.26	0.104
							0.156	0.052	0.26	0.104
							0.156	0.052	0.26	0.104
							0.156	0.052	0.26	0.104
							0.156	0.052	0.26	0.104
							0.156	0.052	0.26	0.104
							0.156	0.052	0.26	0.104
							0.156	0.052	0.26	0.104
							0.156	0.052	0.26	0.104
							0.156	0.052	0.26	0.104
							0.156	0.052	0.26	0.104
							0.156	0.052	0.26	0.104
							0.156	0.052	0.26	0.104
							0.156	0.052	0.26	0.104
							0.156	0.052	0.26	0.104
							0.156	0.052	0.26	0.104
							0.156	0.052	0.26	0.104
							0.156	0.052	0.26	0.104
							0.156	0.052	0.26	0.104
							0.156	0.052	0.26	0.104
							0.156	0.052	0.26	0.104
							0.156	0.052	0.26	0.104
							0.156	0.052	0.26	0.104
							0.156	0.052	0.26	0.104
							0.156	0.052	0.26	0.104
							0.156	0.052	0.26	0.104
							0.156	0.052	0.26	0.104
							0.156	0.052	0.26	0.104
							0.156	0.052	0.26	0.104
							0.156	0.052	0.26	0.104
							0.156	0.052	0.26	0.104
							0.156	0.052	0.26	0.104
							0.156	0.052	0.26	0.104
							0.156	0.052	0.26	0.104
							0.156	0.052	0.26	0.104
							0.156	0.052	0.26	0.104
							0.156	0.052	0.26	0.104
							0.156	0.052	0.26	0.104
							0.156	0.052	0.26	0.104
							0.156	0.052	0.26	0.104
							0.156	0.052	0.26	0.104
							0.156	0.052	0.26	0.104
							0.156	0.052	0.26	0.104
							0.156	0.052	0.26	0.104
							0.156	0.052	0.26	0.104
							0.156	0.052	0.26	0.104
							0.156	0.052	0.26	0.104
							0.156	0.052	0.26	0.104
							0.156	0.052	0.26	0.104
							0.156	0.052	0.26	0.104
							0.156	0.052	0.26	0.104
							0.156	0.052	0.26	0.104
							0.156	0.052	0.26	0.104
							0.156	0.052	0.26	0.104
							0.156	0.052	0.26	0.104
							0.156	0.052	0.26	0.104
							0.156	0.052	0.26	0.104
							0.156	0.052	0.26	0.104
							0.156	0.052	0.26	0.104
							0.156	0.052	0.26	0.104
							0.156	0.052	0.26	0.104
							0.156	0.052	0.26	0.104
							0.156	0.052	0.26	0.104
							0.156	0.052	0.26	0.104
							0.156	0.052	0.26	0.104
							0.156	0.052	0.26	0.104
							0.156	0.052	0.26	0.104
							0.156	0.052	0.26	0.104
							0.156	0.052	0.26	0.104
							0.156	0.052	0.26	0.104
							0.156	0.052	0.26	0.104
							0.156	0.052	0.26	0.104
							0.156	0.052	0.26	0.104
							0.156	0.052	0.26	0.104
							0.156	0.052	0.26	0.104
							0.156	0.052	0.26	0.104
							0.156	0.052	0.26	0.104
							0.156	0.052	0.312	0.104
							0.156	0.052	0.312	0.104
							0.156	0.052	0.312	0.104
							0.156	0.052	0.312	0.104
							0.156	0.052	0.312	0.104
							0.156	0.052	0.312	0.104
							0.156	0.052	0.312	0.104
							0.156	0.052	0.312	0.104
							0.156	0.052	0.312	0.104
							0.156	0.052	0.312	0.104
							0.156	0.052	0.312	0.104
							0.156	0.052	0.312	0.104
							0.156	0.052	0.312	0.104
							0.156	0.052	0.312	0.104
							0.156	0.052	0.312	0.104
							0.156	0.052	0.312	0.104
							0.156	0.052	0.312	0.104
							0.156	0.052	0.312	0.104
							0.156	0.052	0.312	0.104
							0.156	0.052	0.312	0.104
							0.156	0.052	0.312	0.104
							0.156	0.052	0.312	0.104
							0.156	0.052	0.312	0.104
							0.156	0.052	0.312	0.104
							0.156	0.052	0.312	0.104
							0.156	0.052	0.312	0.104
							0.156	0.052	0.312	0.104
							0.156	0.052	0.312	0.104
							0.156	0.052	0.312	0.104
							0.156	0.052	0.312	0.104
							0.156	0.052	0.312	0.104
							0.156	0.052	0.312	0.104
							0.156	0.052	0.312	0.104
							0.156	0.052	0.312	0.104
							0.156	0.052	0.312	0.104
							0.156	0.052	0.312	0.104
							0.156	0.052	0.312	0.104
							0.156	0.052	0.312	0.104
							0.156	0.052	0.312	0.104
							0.156	0.052	0.312	0.104
							0.156	0.052	0.312	0.104
							0.156	0.052	0.312	0.104
							0.156	0.052	0.312	0.104
							0.156	0.052	0.312	0.104
							0.156	0.052	0.312	0.104
							0.156	0.052	0.312	0.104
							0.156	0.052	0.312	0.104
							0.156	0.052	0.312	0.104
							0.156	0.052	0.312	0.104
							0.156	0.052	0.312	0.104
							0.156	0.052	0.312	0.104
							0.156	0.052	0.312	0.104
							0.156	0.052	0.312	0.104
							0.156	0.052	0.312	0.104
							0.156	0.052	0.312	0.104
							0.156	0.052	0.312	0.104
							0.156	0.052	0.312	0.104
							0.156	0.052	0.312	0.104
							0.156	0.052	0.312	0.104
							0.156	0.052	0.312	0.104
							0.156	0.052	0.312	0.104
							0.156	0.052	0.312	0.104
							0.156	0.052	0.312	0.104
							0.156	0.052	0.312	0.104
							0.156	0.052	0.312	0.104
							0.156	0.052	0.312	0.104
							0.156	0.052	0.312	0.104
							0.156	0.052	0.312	0.104
							0.156	0.052	0.312	0.104
							0.156	0.052	0.312	0.104
							0.156	0.052	0.312	0.104
							0.156	0.052	0.312	0.104
							0.156	0.052	0.312	0.104
							0.156	0.052	0.312	0.104
							0.156	0.052	0.312	0.104
							0.156	0.052	0.312	0.104
							0.156	0.052	0.312	0.104
							0.156	0.052	0.312	0.104
							0.156	0.052	0.312	0.104
							0.156	0.052	0.312	0.104
							0.156	0.052	0.312	0.104
							0.156	0.052	0.312	0.104
							0.156	0.052	0.312	0.104
							0.156	0.052	0.312	0.104
							0.156	0.052	0.312	0.104
							0.156	0.052	0.312	0.104
							0.156	0.052	0.312	0.104
							0.156	0.052	0.312	0.104
							0.156	0.052	0.312	0.104
							0.156	0.052	0.312	0.104
							0.156	0.052	0.312	0.104
							0.156	0.052	0.312	0.104
							0.156	0.052	0.312	0.104
							0.156	0.052	0.312	0.104
							0.156	0.052	0.312	0.104
							0.156	0.052	0.312	0.104
							0.156	0.052	0.312	0.104
							0.156	0.052	0.312	0.104
							0.156	0.052	0.312	0.104
							0.156	0.052	0.312	0.104
							0.156	0.052	0.312	0.104
							0.156	0.052	0.312	0.104
							0.156	0.052	0.312	0.104
							0.156	0.052	0.312	0.104
							0.156	0.052	0.312	0.104
							0.156	0.052	0.312	0.104
							0.156	0.052	0.312	0.104
							0.156	0.052	0.312	0.104
							0.156	0.052	0.312	0.104
							0.156	0.052	0.312	0.104
							0.156	0.052	0.312	0.104
							0.156	0.052	0.312	0.104
							0.156	0.052	0.312	0.104
							0.156	0.052	0.312	0.104
							0.156	0.052	0.312	0.104
							0.156	0.052	0.312	0.104
							0.156	0.052	0.312	0.104
							0.156	0.052	0.312	0.104
							0.156	0.052	0.312	0.104
							0.156	0.052	0.312	0.104
							0.156	0.052	0.312	0.104
							0.156	0.052	0.312	0.104
							0.156	0.052	0.312	0.104
							0.156	0.052	0.312	0.104
							0.156	0.052	0.312	0.104
							0.156	0.052	0.312	0.104
							0.156	0.052	0.312	0.104
							0.156	0.052	0.312	0.104
							0.156	0.052	0.312	0.104
							0.156	0.052	0.312	0.104
							0.156	0.052	0.312	0.104
							0.156	0.052	0.312	0.104
							0.156	0.052	0.312	0.104
							0.156	0.052	0.312	0.104
							0.156	0.052	0.312	0.104
							0.156	0.052	0.312	0.104
							0.156	0.052	0.312	0.104
							0.156	0.052	0.312	0.104
							0.156	0.052	0.312	0.104
							0.156	0.052	0.312	0.104
							0.156	0.052	0.312	0.104
							0.156	0.052	0.312	0.104
							0.156	0.052	0.312	0.104
							0.156	0.052	0.312	0.104
							0.156	0.052	0.312	0.104
							0.156	0.052	0.312	0.104
							0.156	0.052	0.312	0.104
							0.156	0.052	0.312	0.104
							0.156	0.052	0.312	0.104
							0.156	0.052	0.312	0.104
							0.156	0.052	0.312	0.104
							0.156	0.052	0.312	0.104
							0.156	0.052	0.312	0.104
							0.156	0.052	0.312	0.104
							0.156	0.052	0.312	0.104
							0.156	0.052	0.364	0.104
							0.156	0.052	0.364	0.104
							0.156	0.052	0.364	0.104
							0.156	0.052	0.364	0.104
							0.156	0.052	0.364	0.104
							0.156	0.052	0.364	0.104
							0.156	0.052	0.364	0.104
							0.156	0.052	0.364	0.104
							0.156	0.052	0.364	0.104
							0.156	0.052	0.364	0.104
							0.156	0.052	0.364	0.104
							0.156	0.052	0.364	0.104
							0.156	0.052	0.364	0.104
							0.156	0.052	0.364	0.104
							0.208	0.052	0.364	0.104
							0.208	0.052	0.364	0.104
							0.208	0.052	0.364	0.104
							0.208	0.052	0.364	0.104
							0.208	0.052	0.364	0.104
							0.208	0.052	0.364	0.104
							0.208	0.052	0.364	0.104
							0.208	0.052	0.364	0.104
							0.208	0.052	0.364	0.104
							0.208	0.052	0.364	0.104
							0.208	0.052	0.364	0.104
							0.208	0.052	0.364	0.104
							0.208	0.052	0.364	0.104
							0.208	0.052	0.364	0.104
							0.208	0.052	0.364	0.104
							0.208	0.052	0.364	0.104
							0.208	0.052	0.364	0.104
							0.208	0.052	0.364	0.104
							0.208	0.052	0.364	0.104
							0.208	0.052	0.364	0.104
							0.208	0.052	0.364	0.104
							0.208	0.052	0.364	0.104
							0.208	0.052	0.364	0.104
							0.208	0.052	0.364	0.104
							0.208	0.052	0.364	0.104
							0.208	0.052	0.364	0.104
							0.208	0.052	0.364	0.104
							0.208	0.052	0.364	0.104
							0.208	0.052	0.364	0.104
							0.208	0.052	0.364	0.104
							0.208	0.052	0.364	0.104
							0.208	0.052	0.364	0.104
							0.208	0.052	0.364	0.104
							0.208	0.052	0.364	0.104
							0.208	0.052	0.364	0.104
							0.208	0.052	0.364	0.104
							0.208	0.052	0.364	0.104
							0.208	0.052	0.364	0.104
							0.208	0.052	0.364	0.104
							0.208	0.052	0.364	0.104
							0.208	0.052	0.364	0.104
							0.208	0.052	0.364	0.104
							0.208	0.052	0.364	0.104
							0.208	0.052	0.364	0.104
							0.208	0.052	0.364	0.104
							0.208	0.052	0.364	0.104
							0.208	0.052	0.364	0.104
							0.208	0.052	0.364	0.104
							0.208	0.052	0.364	0.104
							0.208	0.052	0.364	0.104
							0.208	0.052	0.364	0.104
							0.208	0.052	0.364	0.104
							0.208	0.052	0.364	0.104
							0.208	0.052	0.364	0.104
							0.208	0.052	0.364	0.104
							0.208	0.052	0.364	0.104
							0.208	0.052	0.364	0.104
							0.208	0.052	0.364	0.104
							0.208	0.052	0.364	0.104
							0.208	0.052	0.364	0.104
							0.208	0.052	0.364	0.104
							0.208	0.052	0.364	0.104
							0.208	0.052	0.364	0.104
							0.208	0.052	0.364	0.104
							0.208	0.052	0.364	0.104
							0.208	0.052	0.364	0.104
							0.208	0.052	0.364	0.104
							0.208	0.052	0.364	0.104
							0.208	0.052	0.364	0.104
							0.208	0.052	0.364	0.104
							0.208	0.052	0.364	0.104
							0.208	0.052	0.364	0.104
							0.208	0.052	0.364	0.104
							0.208	0.052	0.364	0.104
							0.208	0.052	0.364	0.104
							0.208	0.052	0.364	0.104
							0.208	0.052	0.364	0.104
							0.208	0.052	0.364	0.104
							0.208	0.052	0.364	0.104
							0.208	0.052	0.364	0.104
							0.208	0.052	0.364	0.104
							0.208	0.052	0.364	0.104
							0.208	0.052	0.364	0.104
							0.208	0.052	0.364	0.104
							0.208	0.052	0.364	0.104
							0.208	0.052	0.364	0.104
							0.208	0.052	0.364	0.104
							0.208	0.052	0.364	0.104
							0.208	0.052	0.364	0.104
							0.208	0.052	0.364	0.104
							0.208	0.052	0.364	0.104
							0.208	0.052	0.364	0.104
							0.208	0.052	0.364	0.104
							0.208	0.052	0.364	0.104
							0.208	0.052	0.364	0.104
							0.208	0.052	0.364	0.104
							0.208	0.052	0.364	0.104
							0.208	0.052	0.364	0.104
							0.208	0.052	0.364	0.104
							0.208	0.052	0.364	0.104
							0.208	0.052	0.364	0.104
							0.208	0.052	0.364	0.104
							0.208	0.052	0.364	0.104
							0.208	0.052	0.364	0.104
							0.208	0.052	0.364	0.104
							0.208	0.052	0.364	0.104
							0.208	0.052	0.364	0.104
							0.208	0.052	0.364	0.104
							0.208	0.052	0.364	0.104
							0.208	0.052	0.364	0.104
							0.208	0.052	0.364	0.104
							0.208	0.052	0.364	0.104
							0.208	0.052	0.364	0.104
							0.208	0.052	0.364	0.104
							0.208	0.052	0.364	0.104
							0.208	0.052	0.364	0.104
							0.208	0.052	0.364	0.104
							0.208	0.052	0.364	0.104
							0.208	0.052	0.364	0.104
							0.208	0.052	0.364	0.104
							0.208	0.052	0.364	0.104
							0.208	0.052	0.364	0.104
							0.208	0.052	0.364	0.104
							0.208	0.052	0.364	0.104
							0.208	0.052	0.364	0.104
							0.208	0.052	0.416	0.104
							0.208	0.052	0.416	0.104
							0.208	0.052	0.416	0.104
							0.208	0.052	0.416	0.104
							0.208	0.052	0.416	0.104
							0.208	0.052	0.416	0.104
							0.208	0.052	0.416	0.104
							0.208	0.052	0.416	0.104
							0.208	0.052	0.416	0.104
							0.208	0.052	0.416	0.104
							0.208	0.052	0.416	0.104
							0.208	0.052	0.416	0.104
							0.208	0.052	0.416	0.104
							0.208	0.052	0.416	0.104
							0.208	0.052	0.416	0.104
							0.208	0.052	0.416	0.104
							0.208	0.052	0.416	0.104
							0.208	0.052	0.416	0.104
							0.208	0.052	0.416	0.104
							0.208	0.052	0.416	0.104
							0.208	0.052	0.416	0.104
							0.208	0.052	0.416	0.104
							0.208	0.052	0.416	0.104
							0.208	0.052	0.416	0.104
							0.208	0.052	0.416	0.104
							0.208	0.052	0.416	0.104
							0.208	0.052	0.416	0.104
							0.208	0.052	0.416	0.104
							0.208	0.052	0.416	0.104
							0.208	0.052	0.416	0.104
							0.208	0.052	0.416	0.104
							0.208	0.052	0.416	0.104
							0.208	0.052	0.416	0.104
							0.208	0.052	0.416	0.104
							0.208	0.052	0.416	0.104
							0.208	0.052	0.416	0.104
							0.208	0.052	0.416	0.104
							0.208	0.052	0.416	0.104
							0.208	0.052	0.416	0.104
							0.208	0.052	0.416	0.104
							0.208	0.052	0.416	0.104
							0.208	0.052	0.416	0.104
							0.208	0.052	0.416	0.104
							0.208	0.052	0.416	0.104
							0.208	0.052	0.416	0.104
							0.208	0.052	0.416	0.104
							0.208	0.052	0.416	0.104
							0.208	0.052	0.416	0.104
							0.208	0.052	0.416	0.104
							0.208	0.052	0.416	0.104
							0.208	0.052	0.416	0.104
							0.208	0.052	0.416	0.104
							0.208	0.052	0.416	0.104
							0.208	0.052	0.416	0.104
							0.208	0.052	0.416	0.104
							0.208	0.052	0.416	0.104
							0.208	0.052	0.416	0.104
							0.208	0.052	0.416	0.104
							0.208	0.052	0.416	0.104
							0.208	0.052	0.416	0.104
							0.208	0.052	0.416	0.104
							0.208	0.052	0.416	0.104
							0.208	0.052	0.416	0.104
							0.208	0.052	0.416	0.104
							0.208	0.052	0.416	0.104
							0.208	0.052	0.416	0.104
							0.208	0.052	0.416	0.104
							0.208	0.052	0.416	0.104
							0.208	0.052	0.416	0.104
							0.208	0.052	0.416	0.104
							0.208	0.052	0.416	0.104
							0.208	0.052	0.416	0.104
							0.208	0.052	0.416	0.104
							0.208	0.052	0.416	0.104
							0.208	0.052	0.416	0.104
							0.208	0.052	0.416	0.104
							0.208	0.052	0.416	0.104
							0.208	0.052	0.416	0.104
							0.208	0.052	0.416	0.104
							0.208	0.052	0.416	0.104
							0.208	0.052	0.416	0.104
							0.208	0.052	0.416	0.104
							0.208	0.052	0.416	0.104
							0.208	0.052	0.416	0.104
							0.208	0.052	0.416	0.104
							0.208	0.052	0.416	0.104
							0.208	0.052	0.416	0.104
							0.208	0.052	0.416	0.104
							0.208	0.052	0.416	0.104
							0.208	0.052	0.416	0.104
							0.208	0.052	0.416	0.104
							0.208	0.052	0.416	0.104
							0.208	0.052	0.416	0.104
							0.208	0.052	0.416	0.104
							0.208	0.052	0.416	0.104
							0.208	0.052	0.416	0.104
							0.208	0.052	0.416	0.104
							0.208	0.052	0.416	0.104
							0.208	0.052	0.416	0.104
							0.208	0.052	0.416	0.104
							0.208	0.052	0.416	0.104
							0.208	0.052	0.416	0.104
							0.208	0.052	0.416	0.104
							0.208	0.052	0.416	0.104
							0.208	0.052	0.416	0.104
							0.208	0.052	0.416	0.104
							0.208	0.052	0.416	0.104
							0.208	0.052	0.416	0.104
							0.208	0.052	0.416	0.104
							0.208	0.052	0.416	0.104
							0.208	0.052	0.416	0.104
							0.208	0.052	0.416	0.104
							0.208	0.052	0.416	0.104
							0.208	0.052	0.416	0.104
							0.208	0.052	0.416	0.104
							0.208	0.052	0.416	0.104
							0.208	0.052	0.468	0.104
							0.208	0.052	0.468	0.104
							0.208	0.052	0.468	0.104
							0.208	0.052	0.468	0.104
							0.208	0.052	0.468	0.104
							0.208	0.052	0.468	0.104
							0.208	0.052	0.468	0.104
							0.208	0.052	0.468	0.104
							0.208	0.052	0.468	0.104
							0.208	0.052	0.468	0.104
							0.208	0.052	0.468	0.104
							0.208	0.052	0.468	0.104
							0.208	0.052	0.468	0.104
							0.208	0.052	0.468	0.104
							0.208	0.052	0.468	0.104
							0.208	0.052	0.468	0.104
							0.208	0.052	0.468	0.104
							0.208	0.052	0.468	0.104
							0.208	0.052	0.468	0.104
							0.208	0.052	0.468	0.104
							0.208	0.052	0.468	0.156
							0.208	0.052	0.468	0.156
							0.208	0.052	0.468	0.156
							0.208	0.052	0.468	0.156
							0.208	0.052	0.468	0.156
							0.208	0.052	0.468	0.156
							0.208	0.052	0.468	0.156
							0.208	0.052	0.468	0.156
							0.208	0.052	0.468	0.156
							0.208	0.052	0.468	0.156
							0.208	0.052	0.468	0.156
							0.208	0.052	0.468	0.156
							0.208	0.052	0.468	0.156
							0.208	0.052	0.468	0.156
							0.208	0.052	0.468	0.156
							0.208	0.052	0.468	0.156
							0.208	0.052	0.468	0.156
							0.208	0.052	0.468	0.156
							0.208	0.052	0.468	0.156
							0.208	0.052	0.468	0.156
							0.208	0.052	0.468	0.156
							0.208	0.052	0.468	0.156
							0.208	0.052	0.468	0.156
							0.208	0.052	0.468	0.156
							0.208	0.052	0.468	0.156
							0.208	0.052	0.468	0.156
							0.208	0.052	0.468	0.156
							0.208	0.052	0.468	0.156
							0.208	0.052	0.468	0.156
							0.208	0.052	0.468	0.156
							0.208	0.052	0.468	0.156
							0.208	0.052	0.468	0.156
							0.208	0.052	0.468	0.156
							0.208	0.052	0.468	0.156
							0.208	0.052	0.468	0.156
							0.208	0.052	0.468	0.156
							0.208	0.052	0.468	0.156
							0.208	0.052	0.468	0.156
							0.208	0.052	0.468	0.156
							0.208	0.052	0.468	0.156
							0.208	0.052	0.468	0.156
							0.208	0.052	0.468	0.156
							0.208	0.052	0.468	0.156
							0.208	0.052	0.468	0.156
							0.208	0.052	0.468	0.156
							0.208	0.052	0.468	0.156
							0.208	0.052	0.468	0.156
							0.208	0.052	0.468	0.156
							0.208	0.052	0.468	0.156
							0.208	0.052	0.468	0.156
							0.208	0.052	0.468	0.156
							0.208	0.052	0.468	0.156
							0.208	0.052	0.468	0.156
							0.208	0.052	0.468	0.156
							0.208	0.052	0.468	0.156
							0.208	0.052	0.468	0.156
							0.208	0.052	0.468	0.156
							0.208	0.052	0.468	0.156
							0.208	0.052	0.468	0.156
							0.208	0.052	0.468	0.156
							0.208	0.052	0.468	0.156
							0.208	0.052	0.468	0.156
							0.208	0.052	0.468	0.156
							0.208	0.052	0.468	0.156
							0.208	0.052	0.468	0.156
							0.208	0.052	0.468	0.156
							0.208	0.052	0.468	0.156
							0.208	0.052	0.468	0.156
							0.208	0.052	0.468	0.156
							0.208	0.052	0.468	0.156
							0.208	0.052	0.468	0.156
							0.208	0.052	0.468	0.156
							0.208	0.052	0.468	0.156
							0.208	0.052	0.468	0.156
							0.208	0.052	0.468	0.156
							0.208	0.052	0.468	0.156
							0.208	0.052	0.468	0.156
							0.208	0.052	0.468	0.156
							0.208	0.052	0.468	0.156
							0.208	0.052	0.468	0.156
							0.208	0.052	0.468	0.156
							0.208	0.052	0.468	0.156
							0.208	0.052	0.468	0.156
							0.208	0.052	0.468	0.156
							0.208	0.052	0.468	0.156
							0.208	0.052	0.52	0.156
							0.208	0.052	0.52	0.156
							0.208	0.052	0.52	0.156
							0.208	0.052	0.52	0.156
							0.208	0.052	0.52	0.156
							0.208	0.052	0.52	0.156
							0.208	0.052	0.52	0.156
							0.208	0.052	0.52	0.156
							0.208	0.052	0.52	0.156
							0.208	0.052	0.52	0.156
							0.208	0.052	0.52	0.156
							0.208	0.052	0.52	0.156
							0.208	0.052	0.52	0.156
							0.208	0.052	0.52	0.156
							0.208	0.052	0.52	0.156
							0.208	0.052	0.52	0.156
							0.208	0.052	0.52	0.156
							0.208	0.052	0.52	0.156
							0.208	0.052	0.52	0.156
							0.208	0.052	0.52	0.156
							0.208	0.052	0.52	0.156
							0.208	0.052	0.52	0.156
							0.208	0.052	0.52	0.156
							0.208	0.052	0.52	0.156
							0.208	0.052	0.52	0.156
							0.208	0.052	0.52	0.156
							0.208	0.052	0.52	0.156
							0.208	0.052	0.52	0.156
							0.208	0.052	0.52	0.156
							0.208	0.052	0.52	0.156
							0.208	0.052	0.52	0.156
							0.208	0.052	0.52	0.156
							0.26	0.052	0.52	0.156
							0.26	0.052	0.52	0.156
							0.26	0.052	0.52	0.156
							0.26	0.052	0.52	0.156
							0.26	0.052	0.52	0.156
							0.26	0.052	0.52	0.156
							0.26	0.052	0.52	0.156
							0.26	0.052	0.52	0.156
							0.26	0.052	0.52	0.156
							0.26	0.052	0.52	0.156
							0.26	0.052	0.52	0.156
							0.26	0.052	0.52	0.156
							0.26	0.052	0.52	0.156
							0.26	0.052	0.52	0.156
							0.26	0.052	0.52	0.156
							0.26	0.052	0.52	0.156
							0.26	0.052	0.52	0.156
							0.26	0.052	0.52	0.156
							0.26	0.052	0.52	0.156
							0.26	0.052	0.52	0.156
							0.26	0.052	0.52	0.156
							0.26	0.052	0.52	0.156
							0.26	0.052	0.52	0.156
							0.26	0.052	0.52	0.156
							0.26	0.052	0.52	0.156
							0.26	0.052	0.52	0.156
							0.26	0.052	0.52	0.156
							0.26	0.052	0.52	0.156
							0.26	0.052	0.52	0.156
							0.26	0.052	0.52	0.156
							0.26	0.052	0.52	0.156
							0.26	0.052	0.52	0.156
							0.26	0.052	0.52	0.156
							0.26	0.052	0.52	0.156
							0.26	0.052	0.52	0.156
							0.26	0.052	0.52	0.156
							0.26	0.052	0.52	0.156
							0.26	0.052	0.52	0.156
							0.26	0.052	0.52	0.156
							0.26	0.052	0.52	0.156
							0.26	0.052	0.52	0.156
							0.26	0.052	0.52	0.156
							0.26	0.052	0.52	0.156
							0.26	0.052	0.52	0.156
							0.26	0.052	0.52	0.156
							0.26	0.052	0.52	0.156
							0.26	0.052	0.52	0.156
							0.26	0.052	0.52	0.156
							0.26	0.052	0.52	0.156
							0.26	0.052	0.52	0.156
							0.26	0.052	0.52	0.156
							0.26	0.052	0.52	0.156
							0.26	0.052	0.52	0.156
							0.26	0.052	0.52	0.156
							0.26	0.052	0.52	0.156
							0.26	0.052	0.52	0.156
							0.26	0.052	0.52	0.156
							0.26	0.052	0.52	0.156
							0.26	0.052	0.572	0.156
							0.26	0.052	0.572	0.156
							0.26	0.052	0.572	0.156
							0.26	0.052	0.572	0.156
							0.26	0.052	0.572	0.156
							0.26	0.052	0.572	0.156
							0.26	0.052	0.572	0.156
							0.26	0.052	0.572	0.156
							0.26	0.052	0.572	0.156
							0.26	0.052	0.572	0.156
							0.26	0.052	0.572	0.156
							0.26	0.052	0.572	0.156
							0.26	0.052	0.572	0.156
							0.26	0.052	0.572	0.156
							0.26	0.052	0.572	0.156
							0.26	0.052	0.572	0.156
							0.26	0.052	0.572	0.156
							0.26	0.052	0.572	0.156
							0.26	0.052	0.572	0.156
							0.26	0.052	0.572	0.156
							0.26	0.052	0.572	0.156
							0.26	0.052	0.572	0.156
							0.26	0.052	0.572	0.156
							0.26	0.052	0.572	0.156
[truncated: 4,413 more rows]

## Sheet: Fig 3A,B,C
Fig 2A,B,C		WT (ATP)			YA4 (ATP)			YA6 (ATP)
		FRET efficiency	Counts		FRET efficiency	Counts		FRET efficiency	Counts
		-0.1	3.46584		-0.1	2.76786		-0.1	2.29703
		-0.07	0.906832		-0.07	0.544643		-0.07	0.475248
		-0.04	0.732919		-0.04	0.589286		-0.04	0.49505
		-0.01	0.795031		-0.01	0.866071		-0.01	0.415842
		0.02	0.645963		0.02	1.0625		0.02	0.633663
		0.05	0.509317		0.05	1.42857		0.05	0.811881
		0.08	0.68323		0.08	2.04464		0.08	1.0297
		0.11	0.956522		0.11	3.24107		0.11	1.52475
		0.14	1.44099		0.14	4.28571		0.14	2.35644
		0.17	3.0559		0.17	5.82143		0.17	2.85149
		0.2	4.45963		0.2	6.74107		0.2	3.60396
		0.23	5.6646		0.23	7.03571		0.23	4.13861
		0.26	7.26708		0.26	7.25893		0.26	4.65347
		0.29	7.8882		0.29	6.85714		0.29	4.19802
		0.32	7.7764		0.32	6.01786		0.32	4.15842
		0.35	6.24845		0.35	4.82143		0.35	4.75248
		0.38	5.59006		0.38	3.97321		0.38	3.9802
		0.41	3.71429		0.41	2.4375		0.41	3.40594
		0.44	2.98137		0.44	1.95536		0.44	3.30693
		0.47	2.47205		0.47	2.08036		0.47	2.51485
		0.5	1.51553		0.5	1.69643		0.5	1.82178
		0.53	1.37888		0.53	1.61607		0.53	1.64356
		0.56	1.22981		0.56	1.71429		0.56	1.80198
		0.59	1.36646		0.59	1.875		0.59	1.58416
		0.62	1.21739		0.62	1.91071		0.62	1.9802
		0.65	1.60248		0.65	2.58929		0.65	1.94059
		0.68	2.06211		0.68	2.63393		0.68	2.91089
		0.71	2.70807		0.71	2.875		0.71	3.24752
		0.74	3.71429		0.74	3.25		0.74	4.21782
		0.77	4.50932		0.77	2.88393		0.77	5.70297
		0.8	4.03727		0.8	2.05357		0.8	6.19802
		0.83	3.3913		0.83	1.36607		0.83	5.74257
		0.86	1.98758		0.86	0.732143		0.86	4.39604
		0.89	1.08075		0.89	0.428571		0.89	2.81188
		0.92	0.484472		0.92	0.267857		0.92	1.50495
		0.95	0.161491		0.95	0.116071		0.95	0.574257
		0.98	0.124224		0.98	0.0357143		0.98	0.158416
		1.01	0.0496894		1.01	0.0446429		1.01	0.0594059

## Sheet: Fig 3G,H
Fig 3G,H		WT (ATP)	WT (ATP)	WT (ATP)	WT (ATP)	WT (ATP)	WT (ATP)	YA4 (ATP)	YA4 (ATP)	YA4 (ATP)	YA4 (ATP)	YA4 (ATP)	YA4 (ATP)	YA6 (ATP)	YA6 (ATP)	YA6 (ATP)	YA6 (ATP)	YA6 (ATP)	YA6 (ATP)		BAR GRAPH:
		N1	N1	N2	N2	N3	N3	N1	N1	N2	N2	N3	N3	N1	N1	N2	N2	N3	N3
		s1 (Low FRET) dwell time	non-s1 (High FRET) dwell time	s1 (Low FRET) dwell time	non-s1 (High FRET) dwell time	s1 (Low FRET) dwell time	non-s1 (High FRET) dwell time	s1 (Low FRET) dwell time	non-s1 (High FRET) dwell time	s1 (Low FRET) dwell time	non-s1 (High FRET) dwell time	s1 (Low FRET) dwell time	non-s1 (High FRET) dwell time	s1 (Low FRET) dwell time	non-s1 (High FRET) dwell time	s1 (Low FRET) dwell time	non-s1 (High FRET) dwell time	s1 (Low FRET) dwell time	non-s1 (High FRET) dwell time		YA6		k-fast	k-slow	k-fast	k-slow
		0.052	0.052	0.052	0.052	0.052	0.052	0.052	0.052	0.052	0.052	0.052	0.052	0.075	0.075	0.052	0.052	0.052	0.052		Sample	No. particles	s1 (low-FRET)	s1 (low-FRET)	non-s1 (high-FRET)	non-s1 (high-FRET)
		0.052	0.052	0.052	0.052	0.052	0.052	0.052	0.052	0.052	0.052	0.052	0.052	0.075	0.075	0.052	0.052	0.052	0.052		N1	65	3.49	0.66	6.47	1.41
		0.052	0.052	0.052	0.052	0.052	0.052	0.052	0.052	0.052	0.052	0.052	0.052	0.075	0.075	0.052	0.052	0.052	0.052		N2	53	4.33	0.72	7.56	1.76
		0.052	0.052	0.052	0.052	0.052	0.052	0.052	0.052	0.052	0.052	0.052	0.052	0.075	0.075	0.052	0.052	0.052	0.052		N3	57	3.58	0.49	5.96	1.45
		0.052	0.052	0.052	0.052	0.052	0.052	0.052	0.052	0.052	0.052	0.052	0.052	0.075	0.075	0.052	0.052	0.052	0.052
		0.052	0.052	0.052	0.052	0.052	0.052	0.052	0.052	0.052	0.052	0.052	0.052	0.075	0.075	0.052	0.052	0.052	0.052
		0.052	0.052	0.052	0.052	0.052	0.052	0.052	0.052	0.052	0.052	0.052	0.052	0.075	0.075	0.052	0.052	0.052	0.052		YA4		k-fast	k-slow	k-fast	k-slow
		0.052	0.052	0.052	0.052	0.052	0.052	0.052	0.052	0.052	0.052	0.052	0.052	0.075	0.075	0.052	0.052	0.052	0.052		Sample	No. particles	s1 (low-FRET)	s1 (low-FRET)	non-s1 (high-FRET)	non-s1 (high-FRET)
		0.052	0.052	0.052	0.052	0.052	0.052	0.052	0.052	0.052	0.052	0.052	0.052	0.075	0.075	0.052	0.052	0.052	0.052		N1	112	2.73	0.4	8.89	2.07
		0.052	0.052	0.052	0.052	0.052	0.052	0.052	0.052	0.052	0.052	0.052	0.052	0.075	0.075	0.052	0.052	0.052	0.052		N2	153	2.77	0.56	7.95	1.92
		0.052	0.052	0.052	0.052	0.052	0.052	0.052	0.052	0.052	0.052	0.052	0.052	0.075	0.075	0.052	0.052	0.052	0.052		N3	96	2.99	0.57	8.56	1.82
		0.052	0.052	0.052	0.052	0.052	0.052	0.052	0.052	0.052	0.052	0.052	0.052	0.075	0.075	0.052	0.052	0.052	0.052
		0.052	0.052	0.052	0.052	0.052	0.052	0.052	0.052	0.052	0.052	0.052	0.052	0.075	0.075	0.052	0.052	0.052	0.052
		0.052	0.052	0.052	0.052	0.052	0.052	0.052	0.052	0.052	0.052	0.052	0.052	0.075	0.075	0.052	0.052	0.052	0.052		WT		k-fast	k-slow	k-fast	k-slow
		0.052	0.052	0.052	0.052	0.052	0.052	0.052	0.052	0.052	0.052	0.052	0.052	0.075	0.075	0.052	0.052	0.052	0.052		Sample	No. particles	s1 (low-FRET)	s1 (low-FRET)	non-s1 (high-FRET)	non-s1 (high-FRET)
		0.052	0.052	0.052	0.052	0.052	0.052	0.052	0.052	0.052	0.052	0.052	0.052	0.075	0.075	0.052	0.052	0.052	0.052		N1	79	3.01	0.4	10.55	2.29
		0.052	0.052	0.052	0.052	0.052	0.052	0.052	0.052	0.052	0.052	0.052	0.052	0.075	0.075	0.052	0.052	0.052	0.052		N2	182	2.24	0.46	10.19	2.2
		0.052	0.052	0.052	0.052	0.052	0.052	0.052	0.052	0.052	0.052	0.052	0.052	0.075	0.075	0.052	0.052	0.052	0.052		N3	28	2.41	0.44	7.98	1.86
		0.052	0.052	0.052	0.052	0.052	0.052	0.052	0.052	0.052	0.052	0.052	0.052	0.075	0.075	0.052	0.052	0.052	0.052
		0.052	0.052	0.052	0.052	0.052	0.052	0.052	0.052	0.052	0.052	0.052	0.052	0.075	0.075	0.052	0.052	0.052	0.052
		0.052	0.052	0.052	0.052	0.052	0.052	0.052	0.052	0.052	0.052	0.052	0.052	0.075	0.075	0.052	0.052	0.052	0.052
		0.052	0.052	0.052	0.052	0.052	0.052	0.052	0.052	0.052	0.052	0.052	0.052	0.075	0.075	0.052	0.052	0.052	0.052
		0.052	0.052	0.052	0.052	0.052	0.052	0.052	0.052	0.052	0.052	0.052	0.052	0.075	0.075	0.052	0.052	0.052	0.052
		0.052	0.052	0.052	0.052	0.052	0.052	0.052	0.052	0.052	0.052	0.052	0.052	0.075	0.075	0.052	0.052	0.052	0.052
		0.052	0.052	0.052	0.052	0.052	0.052	0.052	0.052	0.052	0.052	0.052	0.052	0.075	0.075	0.052	0.052	0.052	0.052
		0.052	0.052	0.052	0.052	0.052	0.052	0.052	0.052	0.052	0.052	0.052	0.052	0.075	0.075	0.052	0.052	0.052	0.052
		0.052	0.052	0.052	0.052	0.052	0.052	0.052	0.052	0.052	0.052	0.052	0.052	0.075	0.075	0.052	0.052	0.052	0.052
		0.052	0.052	0.052	0.052	0.052	0.052	0.052	0.052	0.052	0.052	0.052	0.052	0.075	0.075	0.052	0.052	0.052	0.052
		0.052	0.052	0.052	0.052	0.052	0.052	0.052	0.052	0.052	0.052	0.052	0.052	0.075	0.075	0.052	0.052	0.052	0.052
		0.052	0.052	0.052	0.052	0.052	0.052	0.052	0.052	0.052	0.052	0.052	0.052	0.075	0.075	0.052	0.052	0.052	0.052
		0.052	0.052	0.052	0.052	0.052	0.052	0.052	0.052	0.052	0.052	0.052	0.052	0.075	0.075	0.052	0.052	0.052	0.052
		0.052	0.052	0.052	0.052	0.052	0.052	0.052	0.052	0.052	0.052	0.052	0.052	0.075	0.075	0.052	0.052	0.052	0.052
		0.052	0.052	0.052	0.052	0.052	0.052	0.052	0.052	0.052	0.052	0.052	0.052	0.075	0.075	0.052	0.052	0.052	0.052
		0.052	0.052	0.052	0.052	0.052	0.052	0.052	0.052	0.052	0.052	0.052	0.052	0.075	0.075	0.052	0.052	0.052	0.052
		0.052	0.052	0.052	0.052	0.052	0.052	0.052	0.052	0.052	0.052	0.052	0.052	0.075	0.075	0.052	0.052	0.052	0.052
		0.052	0.052	0.052	0.052	0.052	0.052	0.052	0.052	0.052	0.052	0.052	0.052	0.075	0.075	0.052	0.052	0.052	0.052
		0.052	0.052	0.052	0.052	0.052	0.052	0.052	0.052	0.052	0.052	0.052	0.052	0.075	0.075	0.052	0.052	0.052	0.052
		0.052	0.052	0.052	0.052	0.052	0.052	0.052	0.052	0.052	0.052	0.052	0.052	0.075	0.075	0.052	0.052	0.052	0.052
		0.052	0.052	0.052	0.052	0.104	0.052	0.052	0.052	0.052	0.052	0.052	0.052	0.075	0.075	0.052	0.052	0.052	0.052
		0.052	0.052	0.052	0.052	0.104	0.052	0.052	0.052	0.052	0.052	0.052	0.052	0.075	0.075	0.052	0.052	0.052	0.052
		0.052	0.052	0.052	0.052	0.104	0.052	0.052	0.052	0.052	0.052	0.052	0.052	0.075	0.075	0.052	0.052	0.052	0.052
		0.052	0.052	0.052	0.052	0.104	0.052	0.052	0.052	0.052	0.052	0.052	0.052	0.075	0.075	0.052	0.052	0.052	0.052
		0.052	0.052	0.052	0.052	0.104	0.052	0.052	0.052	0.052	0.052	0.052	0.052	0.075	0.075	0.052	0.052	0.052	0.052
		0.052	0.052	0.052	0.052	0.104	0.052	0.052	0.052	0.052	0.052	0.052	0.052	0.075	0.075	0.052	0.052	0.052	0.052
		0.052	0.052	0.052	0.052	0.104	0.052	0.052	0.052	0.052	0.052	0.052	0.052	0.075	0.075	0.052	0.052	0.052	0.052
		0.052	0.052	0.052	0.052	0.104	0.052	0.052	0.052	0.052	0.052	0.052	0.052	0.075	0.075	0.052	0.052	0.052	0.052
		0.052	0.052	0.052	0.052	0.104	0.052	0.052	0.052	0.052	0.052	0.052	0.052	0.075	0.075	0.052	0.052	0.052	0.052
		0.052	0.052	0.052	0.052	0.104	0.052	0.052	0.052	0.052	0.052	0.052	0.052	0.075	0.075	0.052	0.052	0.052	0.052
		0.052	0.052	0.052	0.052	0.104	0.052	0.052	0.052	0.052	0.052	0.052	0.052	0.075	0.075	0.052	0.052	0.052	0.052
		0.052	0.052	0.052	0.052	0.104	0.052	0.052	0.052	0.052	0.052	0.052	0.052	0.075	0.075	0.052	0.052	0.052	0.052
		0.052	0.052	0.052	0.052	0.104	0.052	0.052	0.052	0.052	0.052	0.052	0.052	0.075	0.075	0.052	0.052	0.052	0.052
		0.052	0.052	0.052	0.052	0.104	0.052	0.052	0.052	0.052	0.052	0.052	0.052	0.075	0.075	0.052	0.052	0.052	0.052
		0.052	0.052	0.052	0.052	0.104	0.052	0.052	0.052	0.052	0.052	0.052	0.052	0.075	0.075	0.052	0.052	0.052	0.052
		0.052	0.052	0.052	0.052	0.104	0.052	0.052	0.052	0.052	0.052	0.052	0.052	0.075	0.075	0.052	0.052	0.052	0.052
		0.052	0.052	0.052	0.052	0.104	0.052	0.052	0.052	0.052	0.052	0.052	0.052	0.075	0.075	0.052	0.052	0.052	0.052
		0.052	0.052	0.052	0.052	0.104	0.052	0.052	0.052	0.052	0.052	0.052	0.052	0.075	0.075	0.052	0.052	0.052	0.052
		0.052	0.052	0.052	0.052	0.104	0.052	0.052	0.052	0.052	0.052	0.052	0.052	0.075	0.075	0.052	0.052	0.052	0.052
		0.052	0.052	0.052	0.052	0.104	0.052	0.052	0.052	0.052	0.052	0.052	0.052	0.075	0.075	0.052	0.052	0.052	0.052
		0.052	0.052	0.052	0.052	0.104	0.052	0.052	0.052	0.052	0.052	0.052	0.052	0.075	0.075	0.052	0.052	0.052	0.052
		0.052	0.052	0.052	0.052	0.104	0.052	0.052	0.052	0.052	0.052	0.052	0.052	0.075	0.075	0.052	0.052	0.052	0.052
		0.052	0.052	0.052	0.052	0.104	0.052	0.052	0.052	0.052	0.052	0.052	0.052	0.075	0.075	0.052	0.052	0.052	0.052
		0.052	0.052	0.052	0.052	0.104	0.052	0.052	0.052	0.052	0.052	0.052	0.052	0.075	0.075	0.052	0.052	0.052	0.052
		0.052	0.052	0.052	0.052	0.104	0.052	0.052	0.052	0.052	0.052	0.052	0.052	0.075	0.075	0.052	0.052	0.052	0.052
		0.052	0.052	0.052	0.052	0.104	0.052	0.052	0.052	0.052	0.052	0.052	0.052	0.075	0.075	0.052	0.052	0.052	0.052
		0.052	0.052	0.052	0.052	0.104	0.052	0.052	0.052	0.052	0.052	0.052	0.052	0.075	0.075	0.052	0.052	0.052	0.052
		0.052	0.052	0.052	0.052	0.104	0.052	0.052	0.052	0.052	0.052	0.052	0.052	0.075	0.075	0.052	0.052	0.052	0.052
		0.052	0.052	0.052	0.052	0.104	0.052	0.052	0.052	0.052	0.052	0.052	0.052	0.075	0.075	0.052	0.052	0.052	0.052
		0.052	0.052	0.052	0.052	0.104	0.052	0.052	0.052	0.052	0.052	0.052	0.052	0.075	0.075	0.052	0.052	0.052	0.052
		0.052	0.052	0.052	0.052	0.104	0.052	0.052	0.052	0.052	0.052	0.052	0.052	0.075	0.075	0.052	0.052	0.052	0.052
		0.052	0.052	0.052	0.052	0.104	0.052	0.052	0.052	0.052	0.052	0.052	0.052	0.075	0.075	0.052	0.052	0.052	0.052
		0.052	0.052	0.052	0.052	0.104	0.052	0.052	0.052	0.052	0.052	0.052	0.052	0.075	0.075	0.052	0.052	0.052	0.052
		0.052	0.052	0.052	0.052	0.104	0.052	0.052	0.052	0.052	0.052	0.052	0.052	0.075	0.075	0.052	0.052	0.052	0.052
		0.052	0.052	0.052	0.052	0.104	0.052	0.052	0.052	0.052	0.052	0.052	0.052	0.075	0.075	0.052	0.052	0.052	0.052
		0.052	0.052	0.052	0.052	0.156	0.052	0.052	0.052	0.052	0.052	0.052	0.052	0.075	0.075	0.052	0.052	0.052	0.052
		0.052	0.052	0.052	0.052	0.156	0.052	0.052	0.052	0.052	0.052	0.052	0.052	0.075	0.075	0.052	0.052	0.052	0.052
		0.052	0.052	0.052	0.052	0.156	0.052	0.052	0.052	0.052	0.052	0.052	0.052	0.075	0.075	0.052	0.052	0.052	0.052
		0.052	0.052	0.052	0.052	0.156	0.052	0.052	0.052	0.052	0.052	0.052	0.052	0.075	0.075	0.052	0.052	0.052	0.052
		0.052	0.052	0.052	0.052	0.156	0.052	0.052	0.052	0.052	0.052	0.052	0.052	0.075	0.075	0.052	0.052	0.052	0.052
		0.052	0.052	0.052	0.052	0.156	0.052	0.052	0.052	0.052	0.052	0.052	0.052	0.075	0.075	0.052	0.052	0.052	0.052
		0.052	0.052	0.052	0.052	0.156	0.052	0.052	0.052	0.052	0.052	0.052	0.052	0.075	0.075	0.052	0.052	0.052	0.052
		0.052	0.052	0.052	0.052	0.156	0.052	0.052	0.052	0.052	0.052	0.052	0.052	0.15	0.075	0.052	0.052	0.052	0.052
		0.052	0.052	0.052	0.052	0.156	0.052	0.052	0.052	0.052	0.052	0.052	0.052	0.15	0.075	0.052	0.052	0.052	0.052
		0.052	0.052	0.052	0.052	0.156	0.052	0.052	0.052	0.052	0.052	0.052	0.052	0.15	0.075	0.052	0.052	0.052	0.052
		0.052	0.052	0.052	0.052	0.156	0.052	0.052	0.052	0.052	0.052	0.052	0.052	0.15	0.075	0.052	0.052	0.052	0.052
		0.052	0.052	0.052	0.052	0.156	0.052	0.052	0.052	0.052	0.052	0.052	0.052	0.15	0.075	0.052	0.052	0.052	0.052
		0.052	0.052	0.052	0.052	0.156	0.052	0.052	0.052	0.052	0.052	0.052	0.052	0.15	0.075	0.052	0.052	0.052	0.052
		0.052	0.052	0.052	0.052	0.156	0.052	0.052	0.052	0.052	0.052	0.052	0.052	0.15	0.075	0.052	0.052	0.052	0.052
		0.052	0.052	0.052	0.052	0.156	0.052	0.052	0.052	0.052	0.052	0.052	0.052	0.15	0.075	0.052	0.052	0.052	0.052
		0.052	0.052	0.052	0.052	0.156	0.052	0.052	0.052	0.052	0.052	0.052	0.052	0.15	0.075	0.052	0.052	0.052	0.052
		0.052	0.052	0.052	0.052	0.156	0.052	0.052	0.052	0.052	0.052	0.052	0.052	0.15	0.075	0.052	0.052	0.052	0.052
		0.052	0.052	0.052	0.052	0.156	0.052	0.052	0.052	0.052	0.052	0.052	0.052	0.15	0.075	0.052	0.052	0.052	0.052
		0.052	0.052	0.052	0.052	0.156	0.052	0.052	0.052	0.052	0.052	0.052	0.052	0.15	0.075	0.052	0.052	0.052	0.052
		0.052	0.052	0.052	0.052	0.156	0.052	0.052	0.052	0.052	0.052	0.052	0.052	0.15	0.075	0.052	0.052	0.052	0.052
		0.052	0.052	0.052	0.052	0.156	0.052	0.052	0.052	0.052	0.052	0.052	0.052	0.15	0.075	0.052	0.052	0.052	0.052
		0.052	0.052	0.052	0.052	0.156	0.052	0.052	0.052	0.052	0.052	0.052	0.052	0.15	0.075	0.052	0.052	0.052	0.052
		0.052	0.052	0.052	0.052	0.156	0.052	0.052	0.052	0.052	0.052	0.052	0.052	0.15	0.075	0.052	0.052	0.052	0.052
		0.052	0.052	0.052	0.052	0.156	0.052	0.052	0.052	0.052	0.052	0.052	0.052	0.15	0.075	0.052	0.052	0.052	0.052
		0.052	0.052	0.052	0.052	0.156	0.052	0.052	0.052	0.052	0.052	0.052	0.052	0.15	0.075	0.052	0.052	0.052	0.052
		0.052	0.052	0.052	0.052	0.156	0.052	0.052	0.052	0.052	0.052	0.052	0.052	0.15	0.075	0.052	0.052	0.052	0.052
		0.052	0.052	0.052	0.052	0.156	0.052	0.052	0.052	0.052	0.052	0.052	0.052	0.15	0.075	0.052	0.052	0.052	0.052
		0.052	0.052	0.052	0.052	0.156	0.052	0.052	0.052	0.052	0.052	0.052	0.052	0.15	0.075	0.052	0.052	0.052	0.052
		0.052	0.052	0.052	0.052	0.156	0.052	0.052	0.052	0.052	0.052	0.052	0.052	0.15	0.075	0.052	0.052	0.052	0.052
		0.052	0.052	0.052	0.052	0.156	0.052	0.052	0.052	0.052	0.052	0.052	0.052	0.15	0.075	0.052	0.052	0.052	0.052
		0.052	0.052	0.052	0.052	0.156	0.052	0.052	0.052	0.052	0.052	0.052	0.052	0.15	0.075	0.052	0.052	0.052	0.052
		0.052	0.052	0.052	0.052	0.156	0.052	0.052	0.052	0.052	0.052	0.052	0.052	0.15	0.075	0.052	0.052	0.052	0.052
		0.052	0.052	0.052	0.052	0.156	0.052	0.052	0.052	0.052	0.052	0.052	0.052	0.15	0.075	0.052	0.052	0.052	0.052
		0.052	0.052	0.052	0.052	0.156	0.052	0.052	0.052	0.052	0.052	0.052	0.052	0.15	0.075	0.052	0.052	0.052	0.052
		0.052	0.052	0.052	0.052	0.156	0.052	0.052	0.052	0.052	0.052	0.052	0.052	0.15	0.075	0.052	0.052	0.052	0.052
		0.052	0.052	0.052	0.052	0.156	0.052	0.052	0.052	0.052	0.052	0.052	0.052	0.15	0.075	0.052	0.052	0.052	0.052
		0.052	0.052	0.052	0.052	0.156	0.052	0.052	0.052	0.052	0.052	0.052	0.052	0.15	0.075	0.052	0.052	0.052	0.052
		0.052	0.052	0.052	0.052	0.156	0.052	0.052	0.052	0.052	0.052	0.052	0.052	0.15	0.075	0.052	0.052	0.052	0.052
		0.052	0.052	0.052	0.052	0.208	0.052	0.052	0.052	0.052	0.052	0.052	0.052	0.15	0.075	0.052	0.052	0.052	0.052
		0.052	0.052	0.052	0.052	0.208	0.052	0.052	0.052	0.052	0.052	0.052	0.052	0.15	0.075	0.052	0.052	0.052	0.052
		0.052	0.052	0.052	0.052	0.208	0.052	0.052	0.052	0.052	0.052	0.052	0.052	0.15	0.075	0.052	0.052	0.052	0.052
		0.052	0.052	0.052	0.052	0.208	0.052	0.052	0.052	0.052	0.052	0.052	0.052	0.15	0.075	0.052	0.052	0.052	0.052
		0.052	0.052	0.052	0.052	0.208	0.052	0.052	0.052	0.052	0.052	0.052	0.052	0.15	0.075	0.052	0.052	0.052	0.052
		0.052	0.052	0.052	0.052	0.208	0.052	0.052	0.052	0.052	0.052	0.052	0.052	0.15	0.075	0.052	0.052	0.052	0.052
		0.052	0.052	0.052	0.052	0.208	0.052	0.052	0.052	0.052	0.052	0.052	0.052	0.15	0.075	0.052	0.052	0.052	0.052
		0.052	0.052	0.052	0.052	0.208	0.052	0.052	0.052	0.052	0.052	0.052	0.052	0.15	0.075	0.052	0.052	0.052	0.052
		0.052	0.052	0.052	0.052	0.208	0.052	0.052	0.052	0.052	0.052	0.052	0.052	0.15	0.075	0.052	0.052	0.052	0.052
		0.052	0.052	0.052	0.052	0.208	0.052	0.052	0.052	0.052	0.052	0.052	0.052	0.15	0.075	0.052	0.052	0.052	0.052
		0.052	0.052	0.052	0.052	0.208	0.052	0.052	0.052	0.052	0.052	0.052	0.052	0.15	0.075	0.052	0.052	0.052	0.052
		0.052	0.052	0.052	0.052	0.208	0.052	0.052	0.052	0.052	0.052	0.052	0.052	0.225	0.075	0.052	0.052	0.052	0.052
		0.052	0.052	0.052	0.052	0.208	0.052	0.052	0.052	0.052	0.052	0.052	0.052	0.225	0.075	0.052	0.052	0.052	0.052
		0.052	0.052	0.052	0.052	0.208	0.052	0.052	0.052	0.052	0.052	0.052	0.052	0.225	0.075	0.052	0.052	0.052	0.052
		0.052	0.052	0.052	0.052	0.208	0.052	0.052	0.052	0.052	0.052	0.052	0.052	0.225	0.075	0.052	0.052	0.052	0.052
		0.052	0.052	0.052	0.052	0.208	0.052	0.052	0.052	0.052	0.052	0.052	0.052	0.225	0.075	0.052	0.052	0.052	0.052
		0.052	0.052	0.052	0.052	0.208	0.052	0.052	0.052	0.052	0.052	0.052	0.052	0.225	0.075	0.052	0.052	0.052	0.052
		0.052	0.052	0.052	0.052	0.208	0.052	0.052	0.052	0.052	0.052	0.052	0.052	0.225	0.075	0.052	0.052	0.052	0.052
		0.052	0.052	0.052	0.052	0.208	0.052	0.052	0.052	0.052	0.052	0.052	0.052	0.225	0.075	0.052	0.052	0.052	0.052
		0.052	0.052	0.052	0.052	0.208	0.052	0.052	0.052	0.052	0.052	0.052	0.052	0.225	0.075	0.052	0.052	0.052	0.052
		0.052	0.052	0.052	0.052	0.208	0.052	0.052	0.052	0.052	0.052	0.052	0.052	0.225	0.075	0.052	0.052	0.052	0.052
		0.052	0.052	0.052	0.052	0.208	0.052	0.052	0.052	0.052	0.052	0.052	0.052	0.225	0.075	0.052	0.052	0.052	0.052
		0.052	0.052	0.052	0.052	0.208	0.052	0.052	0.052	0.052	0.052	0.052	0.052	0.225	0.15	0.052	0.052	0.052	0.052
		0.052	0.052	0.052	0.052	0.208	0.052	0.052	0.052	0.052	0.052	0.052	0.052	0.225	0.15	0.052	0.052	0.052	0.052
		0.052	0.052	0.052	0.052	0.208	0.052	0.052	0.052	0.052	0.052	0.052	0.052	0.225	0.15	0.052	0.052	0.052	0.052
		0.052	0.052	0.052	0.052	0.208	0.052	0.052	0.052	0.052	0.052	0.052	0.052	0.225	0.15	0.052	0.052	0.052	0.052
		0.052	0.052	0.052	0.052	0.208	0.052	0.052	0.052	0.052	0.052	0.052	0.052	0.225	0.15	0.052	0.052	0.052	0.052
		0.052	0.052	0.052	0.052	0.208	0.052	0.052	0.052	0.052	0.052	0.052	0.052	0.225	0.15	0.052	0.052	0.052	0.052
		0.052	0.052	0.052	0.052	0.26	0.052	0.052	0.052	0.052	0.052	0.052	0.052	0.225	0.15	0.052	0.052	0.052	0.052
		0.052	0.052	0.052	0.052	0.26	0.052	0.052	0.052	0.052	0.052	0.052	0.052	0.225	0.15	0.052	0.052	0.052	0.052
		0.052	0.052	0.052	0.052	0.26	0.052	0.052	0.052	0.052	0.052	0.052	0.052	0.225	0.15	0.052	0.052	0.052	0.052
		0.052	0.052	0.052	0.052	0.26	0.052	0.052	0.052	0.052	0.052	0.052	0.052	0.225	0.15	0.052	0.052	0.052	0.052
		0.052	0.052	0.052	0.052	0.26	0.052	0.052	0.052	0.052	0.052	0.052	0.052	0.225	0.15	0.052	0.052	0.052	0.052
		0.052	0.052	0.052	0.052	0.26	0.052	0.052	0.052	0.052	0.052	0.052	0.052	0.225	0.15	0.052	0.052	0.052	0.052
		0.052	0.052	0.052	0.052	0.26	0.052	0.052	0.052	0.052	0.052	0.052	0.052	0.225	0.15	0.052	0.052	0.052	0.052
		0.052	0.052	0.052	0.052	0.26	0.052	0.052	0.052	0.052	0.052	0.052	0.052	0.225	0.15	0.052	0.052	0.052	0.052
		0.052	0.052	0.052	0.052	0.26	0.052	0.052	0.052	0.052	0.052	0.052	0.052	0.225	0.15	0.052	0.052	0.052	0.052
		0.052	0.052	0.052	0.052	0.26	0.052	0.052	0.052	0.052	0.052	0.052	0.052	0.225	0.15	0.052	0.052	0.052	0.052
		0.052	0.052	0.052	0.052	0.26	0.052	0.052	0.052	0.052	0.052	0.052	0.052	0.225	0.15	0.052	0.052	0.052	0.052
		0.052	0.052	0.052	0.052	0.26	0.052	0.052	0.052	0.052	0.052	0.052	0.052	0.225	0.15	0.052	0.052	0.052	0.052
		0.052	0.052	0.052	0.052	0.26	0.052	0.052	0.052	0.052	0.052	0.052	0.052	0.225	0.15	0.052	0.052	0.052	0.052
		0.052	0.052	0.052	0.052	0.26	0.052	0.052	0.052	0.052	0.052	0.052	0.052	0.225	0.15	0.052	0.052	0.052	0.052
		0.052	0.052	0.052	0.052	0.26	0.052	0.052	0.052	0.052	0.052	0.052	0.052	0.225	0.15	0.052	0.052	0.052	0.052
		0.052	0.052	0.052	0.052	0.26	0.052	0.052	0.052	0.052	0.052	0.052	0.052	0.225	0.15	0.052	0.052	0.052	0.052
		0.052	0.052	0.052	0.052	0.26	0.052	0.052	0.052	0.052	0.052	0.052	0.052	0.225	0.15	0.052	0.052	0.052	0.052
		0.052	0.052	0.052	0.052	0.26	0.052	0.052	0.052	0.052	0.052	0.052	0.052	0.225	0.15	0.052	0.052	0.052	0.052
		0.052	0.052	0.052	0.052	0.26	0.052	0.052	0.052	0.052	0.052	0.052	0.052	0.225	0.15	0.052	0.052	0.052	0.052
		0.052	0.052	0.052	0.052	0.26	0.052	0.052	0.052	0.052	0.052	0.052	0.052	0.225	0.15	0.052	0.052	0.052	0.052
		0.052	0.052	0.052	0.052	0.26	0.052	0.052	0.052	0.052	0.052	0.052	0.052	0.3	0.15	0.052	0.052	0.052	0.052
		0.052	0.052	0.052	0.052	0.26	0.052	0.052	0.052	0.052	0.052	0.052	0.052	0.3	0.15	0.052	0.052	0.052	0.052
		0.052	0.052	0.052	0.052	0.26	0.052	0.052	0.052	0.052	0.052	0.052	0.052	0.3	0.15	0.052	0.052	0.052	0.052
		0.052	0.052	0.052	0.052	0.26	0.052	0.052	0.052	0.052	0.052	0.052	0.052	0.3	0.15	0.052	0.052	0.052	0.052
		0.052	0.052	0.052	0.052	0.26	0.052	0.052	0.052	0.052	0.052	0.052	0.052	0.3	0.15	0.052	0.052	0.052	0.052
		0.052	0.052	0.052	0.052	0.26	0.052	0.052	0.052	0.052	0.052	0.052	0.052	0.3	0.15	0.052	0.052	0.052	0.052
		0.052	0.052	0.052	0.052	0.26	0.052	0.052	0.052	0.052	0.052	0.052	0.052	0.3	0.15	0.052	0.052	0.052	0.052
		0.052	0.052	0.052	0.052	0.26	0.052	0.052	0.052	0.052	0.052	0.052	0.052	0.3	0.15	0.052	0.052	0.052	0.052
		0.052	0.052	0.052	0.052	0.26	0.052	0.052	0.052	0.052	0.052	0.052	0.052	0.3	0.15	0.052	0.052	0.052	0.052
		0.052	0.052	0.052	0.052	0.26	0.052	0.052	0.052	0.052	0.052	0.052	0.052	0.3	0.15	0.052	0.052	0.052	0.052
		0.052	0.052	0.052	0.052	0.312	0.052	0.052	0.052	0.052	0.052	0.052	0.052	0.3	0.15	0.052	0.052	0.052	0.052
		0.052	0.052	0.052	0.052	0.312	0.052	0.052	0.052	0.052	0.052	0.052	0.052	0.3	0.15	0.052	0.052	0.052	0.052
		0.052	0.052	0.052	0.052	0.312	0.052	0.052	0.052	0.052	0.052	0.052	0.052	0.3	0.15	0.052	0.052	0.052	0.052
		0.052	0.052	0.052	0.052	0.312	0.052	0.052	0.052	0.052	0.052	0.052	0.052	0.3	0.15	0.052	0.052	0.052	0.052
		0.052	0.052	0.052	0.052	0.312	0.052	0.052	0.052	0.052	0.052	0.052	0.052	0.3	0.15	0.052	0.052	0.052	0.052
		0.052	0.052	0.052	0.052	0.312	0.052	0.052	0.052	0.052	0.052	0.052	0.052	0.3	0.15	0.052	0.052	0.052	0.052
		0.052	0.052	0.052	0.052	0.312	0.052	0.052	0.052	0.052	0.052	0.052	0.052	0.3	0.15	0.052	0.052	0.052	0.052
		0.052	0.052	0.052	0.052	0.312	0.052	0.052	0.052	0.052	0.052	0.052	0.052	0.3	0.15	0.052	0.052	0.052	0.052
		0.052	0.052	0.052	0.052	0.312	0.052	0.052	0.052	0.052	0.052	0.052	0.052	0.3	0.15	0.052	0.052	0.052	0.052
		0.052	0.052	0.052	0.052	0.312	0.052	0.052	0.052	0.052	0.052	0.052	0.052	0.3	0.15	0.052	0.052	0.052	0.052
		0.052	0.052	0.052	0.052	0.312	0.052	0.052	0.052	0.052	0.052	0.052	0.052	0.3	0.15	0.052	0.052	0.052	0.052
		0.052	0.052	0.052	0.052	0.312	0.052	0.052	0.052	0.052	0.052	0.052	0.052	0.3	0.15	0.052	0.052	0.052	0.052
		0.052	0.052	0.052	0.052	0.312	0.052	0.052	0.052	0.052	0.052	0.052	0.052	0.3	0.15	0.052	0.052	0.052	0.052
		0.052	0.052	0.052	0.052	0.312	0.052	0.052	0.052	0.052	0.052	0.052	0.052	0.3	0.15	0.052	0.052	0.052	0.052
		0.052	0.052	0.052	0.052	0.312	0.052	0.052	0.052	0.052	0.052	0.052	0.052	0.3	0.15	0.052	0.052	0.052	0.052
		0.052	0.052	0.052	0.052	0.312	0.052	0.052	0.052	0.104	0.052	0.052	0.052	0.375	0.15	0.052	0.052	0.052	0.052
		0.052	0.052	0.052	0.052	0.312	0.052	0.052	0.052	0.104	0.052	0.052	0.052	0.375	0.15	0.052	0.052	0.052	0.052
		0.052	0.052	0.052	0.052	0.312	0.104	0.052	0.052	0.104	0.052	0.052	0.052	0.375	0.15	0.052	0.052	0.052	0.052
		0.052	0.052	0.052	0.052	0.312	0.104	0.052	0.052	0.104	0.052	0.052	0.052	0.375	0.15	0.052	0.052	0.052	0.052
		0.052	0.052	0.052	0.052	0.312	0.104	0.052	0.052	0.104	0.052	0.052	0.052	0.375	0.15	0.052	0.052	0.052	0.052
		0.052	0.052	0.052	0.052	0.312	0.104	0.052	0.052	0.104	0.052	0.052	0.052	0.375	0.15	0.052	0.052	0.052	0.052
		0.052	0.052	0.052	0.052	0.364	0.104	0.052	0.052	0.104	0.052	0.052	0.052	0.375	0.15	0.052	0.052	0.052	0.052
		0.052	0.052	0.052	0.052	0.364	0.104	0.052	0.052	0.104	0.052	0.052	0.052	0.375	0.15	0.052	0.052	0.052	0.052
		0.052	0.052	0.052	0.052	0.364	0.104	0.052	0.052	0.104	0.052	0.052	0.052	0.375	0.15	0.052	0.052	0.052	0.052
		0.052	0.052	0.052	0.052	0.364	0.104	0.052	0.052	0.104	0.052	0.052	0.052	0.375	0.15	0.052	0.052	0.052	0.052
		0.052	0.052	0.052	0.052	0.364	0.104	0.052	0.052	0.104	0.052	0.052	0.052	0.375	0.15	0.052	0.052	0.052	0.052
		0.052	0.052	0.052	0.052	0.364	0.104	0.052	0.052	0.104	0.052	0.052	0.052	0.375	0.15	0.052	0.052	0.052	0.052
		0.052	0.052	0.052	0.052	0.364	0.104	0.052	0.052	0.104	0.052	0.052	0.052	0.375	0.15	0.052	0.052	0.052	0.052
		0.052	0.052	0.052	0.052	0.364	0.104	0.052	0.052	0.104	0.052	0.052	0.052	0.375	0.15	0.052	0.052	0.052	0.052
		0.052	0.052	0.052	0.052	0.364	0.104	0.052	0.052	0.104	0.052	0.052	0.052	0.375	0.15	0.052	0.052	0.052	0.052
		0.052	0.052	0.052	0.052	0.364	0.104	0.052	0.052	0.104	0.052	0.052	0.052	0.375	0.15	0.052	0.052	0.052	0.052
		0.052	0.052	0.052	0.052	0.364	0.104	0.052	0.052	0.104	0.052	0.052	0.052	0.375	0.15	0.052	0.052	0.052	0.052
		0.052	0.052	0.052	0.052	0.364	0.104	0.052	0.052	0.104	0.052	0.052	0.052	0.375	0.15	0.052	0.052	0.052	0.052
		0.052	0.052	0.052	0.052	0.364	0.104	0.052	0.052	0.104	0.052	0.052	0.052	0.375	0.15	0.052	0.052	0.052	0.052
		0.052	0.052	0.052	0.052	0.364	0.104	0.052	0.052	0.104	0.052	0.052	0.052	0.375	0.15	0.052	0.052	0.052	0.052
		0.052	0.052	0.052	0.052	0.364	0.104	0.052	0.052	0.104	0.052	0.052	0.052	0.375	0.15	0.052	0.052	0.052	0.052
		0.052	0.052	0.052	0.052	0.364	0.104	0.052	0.052	0.104	0.052	0.052	0.052	0.375	0.15	0.052	0.052	0.052	0.052
		0.052	0.052	0.052	0.052	0.364	0.104	0.052	0.052	0.104	0.052	0.052	0.052	0.375	0.15	0.052	0.052	0.052	0.052
		0.052	0.052	0.052	0.052	0.364	0.104	0.052	0.052	0.104	0.052	0.052	0.052	0.375	0.15	0.052	0.052	0.052	0.052
		0.052	0.052	0.052	0.052	0.364	0.104	0.052	0.052	0.104	0.052	0.052	0.052	0.375	0.15	0.052	0.052	0.052	0.052
		0.052	0.052	0.052	0.052	0.364	0.104	0.052	0.052	0.104	0.052	0.052	0.052	0.375	0.15	0.052	0.052	0.052	0.052
		0.052	0.052	0.052	0.052	0.364	0.104	0.052	0.052	0.104	0.052	0.052	0.052	0.45	0.15	0.052	0.052	0.052	0.052
		0.052	0.052	0.052	0.052	0.364	0.104	0.052	0.052	0.104	0.052	0.052	0.052	0.45	0.15	0.052	0.052	0.052	0.052
		0.052	0.052	0.052	0.052	0.364	0.104	0.052	0.052	0.104	0.052	0.052	0.052	0.45	0.15	0.052	0.052	0.052	0.052
		0.052	0.052	0.052	0.052	0.364	0.104	0.052	0.052	0.104	0.052	0.052	0.052	0.45	0.15	0.052	0.052	0.052	0.052
		0.052	0.052	0.052	0.052	0.364	0.104	0.052	0.052	0.104	0.052	0.052	0.052	0.45	0.15	0.052	0.052	0.052	0.052
		0.052	0.052	0.052	0.052	0.364	0.104	0.052	0.052	0.104	0.052	0.052	0.052	0.45	0.15	0.052	0.052	0.052	0.052
		0.052	0.052	0.052	0.052	0.416	0.104	0.052	0.052	0.104	0.052	0.052	0.052	0.45	0.15	0.052	0.052	0.052	0.052
		0.052	0.052	0.052	0.052	0.416	0.104	0.052	0.052	0.104	0.052	0.052	0.052	0.45	0.15	0.052	0.052	0.052	0.052
		0.052	0.052	0.052	0.052	0.416	0.104	0.052	0.052	0.104	0.052	0.052	0.052	0.45	0.15	0.052	0.052	0.052	0.052
		0.052	0.052	0.052	0.052	0.416	0.104	0.052	0.052	0.104	0.052	0.052	0.052	0.45	0.15	0.052	0.052	0.052	0.052
		0.052	0.052	0.052	0.052	0.416	0.104	0.052	0.052	0.104	0.052	0.052	0.052	0.45	0.15	0.052	0.052	0.052	0.052
		0.052	0.052	0.052	0.052	0.416	0.104	0.052	0.052	0.104	0.052	0.052	0.052	0.45	0.15	0.104	0.052	0.052	0.052
		0.052	0.052	0.052	0.052	0.416	0.104	0.052	0.052	0.104	0.052	0.052	0.052	0.45	0.15	0.104	0.052	0.052	0.052
		0.052	0.052	0.052	0.052	0.416	0.104	0.052	0.052	0.104	0.052	0.052	0.052	0.45	0.15	0.104	0.052	0.052	0.052
		0.052	0.052	0.052	0.052	0.416	0.104	0.052	0.052	0.104	0.052	0.052	0.052	0.45	0.15	0.104	0.052	0.052	0.052
		0.052	0.052	0.052	0.052	0.416	0.104	0.052	0.052	0.104	0.052	0.052	0.052	0.45	0.225	0.104	0.052	0.052	0.052
		0.052	0.052	0.052	0.052	0.416	0.104	0.052	0.052	0.104	0.052	0.052	0.052	0.45	0.225	0.104	0.052	0.052	0.052
		0.052	0.052	0.052	0.052	0.416	0.104	0.052	0.052	0.104	0.052	0.052	0.052	0.45	0.225	0.104	0.052	0.052	0.052
		0.052	0.052	0.052	0.052	0.416	0.104	0.052	0.052	0.104	0.052	0.052	0.052	0.45	0.225	0.104	0.052	0.052	0.052
		0.052	0.052	0.052	0.052	0.416	0.104	0.052	0.052	0.104	0.052	0.052	0.052	0.45	0.225	0.104	0.052	0.052	0.052
		0.052	0.052	0.052	0.052	0.416	0.104	0.052	0.052	0.104	0.052	0.052	0.052	0.45	0.225	0.104	0.052	0.052	0.052
		0.052	0.052	0.052	0.052	0.416	0.104	0.052	0.052	0.104	0.052	0.052	0.052	0.45	0.225	0.104	0.052	0.052	0.052
		0.052	0.052	0.052	0.052	0.416	0.104	0.052	0.052	0.104	0.052	0.052	0.052	0.45	0.225	0.104	0.052	0.052	0.052
		0.052	0.052	0.052	0.052	0.416	0.104	0.052	0.052	0.104	0.052	0.052	0.052	0.45	0.225	0.104	0.052	0.052	0.052
		0.052	0.052	0.052	0.052	0.416	0.104	0.052	0.052	0.104	0.052	0.052	0.052	0.525	0.225	0.104	0.052	0.052	0.052
		0.052	0.052	0.052	0.052	0.416	0.104	0.052	0.052	0.104	0.052	0.052	0.052	0.525	0.225	0.104	0.052	0.052	0.052
		0.052	0.052	0.052	0.052	0.416	0.104	0.052	0.052	0.104	0.052	0.052	0.052	0.525	0.225	0.104	0.052	0.052	0.052
		0.052	0.052	0.052	0.052	0.416	0.104	0.052	0.052	0.104	0.052	0.052	0.052	0.525	0.225	0.104	0.052	0.052	0.052
		0.052	0.052	0.052	0.052	0.468	0.104	0.052	0.052	0.104	0.052	0.052	0.052	0.525	0.225	0.104	0.052	0.052	0.052
		0.052	0.052	0.052	0.052	0.468	0.104	0.052	0.052	0.104	0.052	0.052	0.052	0.525	0.225	0.104	0.052	0.052	0.052
		0.052	0.052	0.052	0.052	0.468	0.104	0.052	0.052	0.104	0.052	0.052	0.052	0.525	0.225	0.104	0.052	0.052	0.052
		0.052	0.052	0.052	0.052	0.468	0.104	0.052	0.052	0.104	0.052	0.052	0.052	0.525	0.225	0.104	0.052	0.052	0.052
		0.052	0.052	0.052	0.052	0.468	0.104	0.052	0.052	0.104	0.052	0.052	0.052	0.525	0.225	0.104	0.052	0.052	0.052
		0.052	0.052	0.052	0.052	0.468	0.104	0.052	0.052	0.104	0.052	0.052	0.052	0.525	0.225	0.104	0.052	0.052	0.052
		0.052	0.052	0.052	0.052	0.468	0.104	0.052	0.052	0.104	0.052	0.052	0.052	0.525	0.225	0.104	0.052	0.052	0.052
		0.052	0.052	0.052	0.052	0.468	0.104	0.052	0.052	0.104	0.052	0.052	0.052	0.525	0.225	0.104	0.052	0.052	0.052
		0.052	0.052	0.052	0.052	0.468	0.104	0.052	0.052	0.104	0.052	0.052	0.052	0.525	0.225	0.104	0.052	0.052	0.052
		0.052	0.052	0.052	0.052	0.468	0.104	0.052	0.052	0.104	0.052	0.052	0.052	0.525	0.225	0.104	0.052	0.052	0.052
		0.052	0.052	0.052	0.052	0.468	0.104	0.052	0.052	0.104	0.052	0.052	0.052	0.525	0.225	0.104	0.052	0.052	0.052
		0.052	0.052	0.052	0.052	0.468	0.104	0.052	0.052	0.104	0.052	0.052	0.052	0.525	0.225	0.104	0.052	0.052	0.052
		0.052	0.052	0.052	0.052	0.468	0.104	0.052	0.052	0.104	0.052	0.052	0.052	0.525	0.225	0.104	0.052	0.052	0.052
		0.052	0.052	0.052	0.052	0.468	0.104	0.052	0.052	0.104	0.052	0.052	0.052	0.6	0.225	0.104	0.052	0.052	0.052
		0.052	0.052	0.052	0.052	0.468	0.104	0.052	0.052	0.104	0.052	0.052	0.052	0.6	0.225	0.104	0.052	0.052	0.052
		0.052	0.052	0.052	0.052	0.468	0.104	0.052	0.052	0.104	0.052	0.052	0.052	0.6	0.225	0.104	0.052	0.052	0.052
		0.052	0.052	0.052	0.052	0.468	0.104	0.052	0.052	0.104	0.052	0.052	0.052	0.6	0.225	0.104	0.052	0.052	0.052
		0.052	0.052	0.052	0.052	0.468	0.104	0.052	0.052	0.104	0.052	0.052	0.052	0.6	0.225	0.104	0.052	0.052	0.052
		0.052	0.052	0.052	0.052	0.468	0.104	0.052	0.052	0.104	0.052	0.052	0.052	0.6	0.225	0.104	0.052	0.052	0.052
		0.052	0.052	0.052	0.052	0.468	0.104	0.052	0.052	0.104	0.052	0.052	0.052	0.6	0.225	0.104	0.052	0.052	0.052
		0.052	0.052	0.052	0.052	0.468	0.104	0.052	0.052	0.104	0.052	0.052	0.052	0.6	0.225	0.104	0.052	0.052	0.052
		0.052	0.052	0.052	0.052	0.468	0.104	0.052	0.052	0.104	0.052	0.052	0.052	0.6	0.225	0.104	0.052	0.052	0.052
		0.052	0.052	0.052	0.052	0.52	0.104	0.052	0.052	0.104	0.052	0.052	0.052	0.6	0.225	0.104	0.052	0.052	0.052
		0.052	0.052	0.052	0.052	0.52	0.104	0.052	0.052	0.104	0.052	0.052	0.052	0.6	0.225	0.104	0.052	0.052	0.052
		0.052	0.052	0.052	0.052	0.52	0.104	0.052	0.052	0.104	0.052	0.052	0.052	0.6	0.225	0.104	0.052	0.052	0.052
		0.052	0.052	0.052	0.052	0.52	0.104	0.052	0.052	0.104	0.052	0.052	0.052	0.675	0.225	0.104	0.052	0.052	0.052
		0.052	0.052	0.052	0.052	0.52	0.104	0.052	0.052	0.104	0.052	0.052	0.052	0.675	0.225	0.104	0.052	0.052	0.052
		0.052	0.052	0.052	0.052	0.52	0.104	0.052	0.052	0.104	0.052	0.052	0.052	0.675	0.225	0.104	0.052	0.052	0.052
		0.052	0.052	0.052	0.052	0.52	0.104	0.052	0.052	0.104	0.052	0.052	0.052	0.675	0.225	0.104	0.052	0.052	0.052
		0.052	0.052	0.052	0.052	0.52	0.104	0.052	0.052	0.104	0.052	0.052	0.052	0.675	0.225	0.104	0.052	0.052	0.052
		0.052	0.052	0.052	0.052	0.52	0.104	0.052	0.052	0.104	0.052	0.052	0.052	0.675	0.225	0.104	0.052	0.052	0.052
		0.052	0.052	0.052	0.052	0.52	0.104	0.052	0.052	0.104	0.052	0.052	0.052	0.675	0.225	0.104	0.052	0.052	0.052
		0.052	0.052	0.052	0.052	0.52	0.104	0.052	0.052	0.104	0.052	0.052	0.052	0.675	0.225	0.104	0.052	0.104	0.052
		0.052	0.052	0.052	0.052	0.52	0.104	0.052	0.052	0.104	0.052	0.052	0.052	0.675	0.225	0.104	0.052	0.104	0.052
		0.052	0.052	0.052	0.052	0.52	0.104	0.052	0.052	0.104	0.052	0.052	0.052	0.675	0.225	0.104	0.052	0.104	0.052
		0.052	0.052	0.052	0.052	0.52	0.104	0.052	0.052	0.104	0.052	0.052	0.052	0.675	0.225	0.104	0.052	0.104	0.052
		0.052	0.052	0.052	0.052	0.52	0.104	0.052	0.052	0.104	0.052	0.052	0.052	0.675	0.225	0.104	0.052	0.104	0.052
		0.052	0.052	0.052	0.052	0.52	0.104	0.052	0.052	0.104	0.052	0.052	0.052	0.675	0.225	0.104	0.052	0.104	0.052
		0.052	0.052	0.052	0.052	0.52	0.104	0.052	0.052	0.104	0.052	0.052	0.052	0.75	0.225	0.104	0.052	0.104	0.052
		0.052	0.052	0.052	0.052	0.572	0.104	0.052	0.052	0.104	0.052	0.052	0.052	0.75	0.225	0.104	0.052	0.104	0.052
		0.052	0.052	0.052	0.052	0.572	0.104	0.052	0.052	0.104	0.052	0.052	0.052	0.75	0.225	0.104	0.052	0.104	0.052
		0.052	0.052	0.052	0.052	0.572	0.104	0.052	0.052	0.104	0.052	0.052	0.052	0.75	0.225	0.104	0.052	0.104	0.052
		0.052	0.052	0.052	0.052	0.572	0.104	0.052	0.052	0.104	0.052	0.052	0.052	0.75	0.225	0.104	0.052	0.104	0.052
		0.052	0.052	0.052	0.052	0.572	0.104	0.052	0.052	0.104	0.052	0.052	0.052	0.75	0.225	0.104	0.052	0.104	0.052
		0.052	0.052	0.052	0.052	0.572	0.104	0.052	0.052	0.104	0.052	0.052	0.052	0.75	0.225	0.104	0.052	0.104	0.052
		0.052	0.052	0.052	0.052	0.572	0.104	0.052	0.052	0.104	0.052	0.052	0.052	0.75	0.225	0.104	0.052	0.104	0.052
		0.052	0.052	0.052	0.052	0.572	0.104	0.052	0.052	0.104	0.052	0.052	0.052	0.75	0.225	0.104	0.052	0.104	0.052
		0.052	0.052	0.052	0.052	0.572	0.104	0.052	0.052	0.104	0.052	0.052	0.052	0.75	0.225	0.104	0.052	0.104	0.052
		0.052	0.052	0.052	0.052	0.572	0.104	0.052	0.052	0.104	0.052	0.052	0.052	0.75	0.225	0.104	0.052	0.104	0.052
		0.052	0.052	0.052	0.052	0.572	0.104	0.052	0.052	0.104	0.052	0.052	0.052	0.75	0.225	0.104	0.052	0.104	0.052
		0.052	0.052	0.052	0.052	0.572	0.104	0.052	0.052	0.104	0.052	0.052	0.052	0.75	0.225	0.104	0.052	0.104	0.052
		0.052	0.052	0.052	0.052	0.572	0.104	0.052	0.052	0.104	0.052	0.052	0.052	0.75	0.225	0.104	0.052	0.104	0.052
		0.052	0.052	0.052	0.052	0.572	0.104	0.052	0.052	0.104	0.052	0.052	0.052	0.75	0.225	0.104	0.052	0.104	0.052
		0.052	0.052	0.052	0.052	0.572	0.104	0.052	0.052	0.104	0.052	0.052	0.052	0.75	0.225	0.104	0.052	0.104	0.052
		0.052	0.052	0.052	0.052	0.572	0.104	0.052	0.052	0.104	0.052	0.052	0.052	0.75	0.225	0.104	0.052	0.104	0.052
		0.052	0.052	0.052	0.052	0.624	0.104	0.052	0.052	0.104	0.052	0.052	0.052	0.75	0.225	0.104	0.052	0.104	0.052
		0.052	0.052	0.052	0.052	0.624	0.104	0.052	0.052	0.104	0.052	0.052	0.052	0.75	0.225	0.104	0.052	0.104	0.052
		0.052	0.052	0.052	0.052	0.624	0.104	0.052	0.052	0.104	0.052	0.052	0.052	0.825	0.3	0.104	0.052	0.104	0.052
		0.052	0.052	0.052	0.052	0.624	0.104	0.052	0.052	0.104	0.052	0.052	0.052	0.825	0.3	0.104	0.052	0.104	0.052
		0.052	0.052	0.052	0.052	0.624	0.104	0.052	0.052	0.104	0.052	0.052	0.052	0.825	0.3	0.104	0.052	0.104	0.052
		0.052	0.052	0.052	0.052	0.624	0.104	0.052	0.052	0.104	0.052	0.052	0.052	0.825	0.3	0.104	0.052	0.104	0.052
		0.052	0.052	0.052	0.052	0.624	0.104	0.052	0.052	0.104	0.052	0.052	0.052	0.825	0.3	0.104	0.052	0.104	0.052
		0.052	0.052	0.052	0.052	0.624	0.104	0.052	0.052	0.104	0.052	0.052	0.052	0.825	0.3	0.104	0.052	0.104	0.052
		0.052	0.052	0.052	0.052	0.624	0.104	0.052	0.052	0.104	0.052	0.052	0.052	0.825	0.3	0.104	0.052	0.104	0.052
		0.052	0.052	0.052	0.052	0.624	0.104	0.052	0.052	0.104	0.052	0.052	0.052	0.825	0.3	0.104	0.052	0.104	0.052
		0.052	0.052	0.052	0.052	0.676	0.104	0.052	0.052	0.104	0.052	0.052	0.052	0.825	0.3	0.104	0.052	0.104	0.052
		0.052	0.052	0.052	0.052	0.676	0.104	0.052	0.052	0.104	0.052	0.052	0.052	0.825	0.3	0.104	0.052	0.104	0.052
		0.052	0.052	0.052	0.052	0.676	0.104	0.052	0.052	0.104	0.052	0.052	0.052	0.825	0.3	0.104	0.052	0.104	0.052
		0.052	0.052	0.052	0.052	0.676	0.104	0.052	0.052	0.104	0.052	0.052	0.052	0.825	0.3	0.104	0.052	0.104	0.052
		0.052	0.052	0.052	0.052	0.676	0.104	0.052	0.052	0.104	0.052	0.052	0.052	0.825	0.3	0.104	0.052	0.104	0.052
		0.052	0.052	0.052	0.052	0.676	0.104	0.052	0.052	0.104	0.052	0.052	0.052	0.825	0.3	0.104	0.052	0.104	0.052
		0.052	0.052	0.052	0.052	0.676	0.104	0.052	0.052	0.104	0.052	0.052	0.052	0.825	0.3	0.104	0.052	0.104	0.052
		0.052	0.052	0.052	0.052	0.676	0.104	0.052	0.052	0.104	0.052	0.052	0.052	0.825	0.3	0.104	0.052	0.104	0.052
		0.052	0.052	0.052	0.052	0.676	0.104	0.052	0.052	0.104	0.052	0.052	0.052	0.9	0.3	0.104	0.052	0.104	0.052
		0.052	0.052	0.052	0.052	0.676	0.104	0.052	0.052	0.104	0.052	0.052	0.052	0.9	0.3	0.104	0.052	0.104	0.052
		0.052	0.052	0.052	0.052	0.676	0.104	0.052	0.052	0.104	0.052	0.052	0.052	0.9	0.3	0.104	0.052	0.104	0.052
		0.052	0.052	0.052	0.052	0.676	0.104	0.052	0.052	0.104	0.052	0.052	0.052	0.9	0.3	0.104	0.052	0.104	0.052
		0.052	0.052	0.052	0.052	0.676	0.104	0.052	0.052	0.104	0.052	0.052	0.052	0.9	0.3	0.104	0.052	0.104	0.052
		0.052	0.052	0.052	0.052	0.676	0.104	0.052	0.052	0.104	0.052	0.052	0.052	0.9	0.3	0.104	0.052	0.104	0.052
		0.052	0.052	0.052	0.052	0.676	0.104	0.052	0.052	0.104	0.052	0.052	0.052	0.975	0.3	0.104	0.052	0.104	0.052
		0.052	0.052	0.052	0.052	0.676	0.104	0.052	0.052	0.104	0.052	0.052	0.052	0.975	0.3	0.104	0.052	0.104	0.052
		0.052	0.052	0.052	0.052	0.728	0.104	0.052	0.052	0.104	0.052	0.052	0.052	0.975	0.3	0.104	0.052	0.104	0.052
		0.052	0.052	0.052	0.052	0.728	0.104	0.052	0.052	0.104	0.052	0.052	0.052	0.975	0.3	0.104	0.052	0.104	0.052
		0.052	0.052	0.052	0.052	0.728	0.104	0.052	0.052	0.104	0.052	0.052	0.052	0.975	0.3	0.104	0.052	0.104	0.052
		0.052	0.052	0.052	0.052	0.728	0.104	0.052	0.052	0.104	0.052	0.052	0.052	0.975	0.3	0.104	0.052	0.104	0.052
		0.052	0.052	0.052	0.052	0.728	0.104	0.052	0.052	0.104	0.052	0.052	0.052	0.975	0.3	0.104	0.052	0.104	0.052
		0.052	0.052	0.052	0.052	0.728	0.104	0.052	0.052	0.104	0.052	0.052	0.052	0.975	0.3	0.104	0.052	0.104	0.052
		0.052	0.052	0.052	0.052	0.728	0.104	0.052	0.052	0.104	0.052	0.052	0.052	0.975	0.3	0.104	0.052	0.104	0.052
		0.052	0.052	0.052	0.052	0.728	0.104	0.052	0.052	0.104	0.052	0.052	0.052	0.975	0.3	0.104	0.052	0.104	0.052
		0.052	0.052	0.052	0.052	0.728	0.156	0.052	0.052	0.104	0.052	0.052	0.052	0.975	0.3	0.104	0.052	0.104	0.052
		0.052	0.052	0.052	0.052	0.728	0.156	0.052	0.052	0.104	0.052	0.052	0.052	0.975	0.375	0.104	0.052	0.104	0.052
		0.052	0.052	0.052	0.052	0.728	0.156	0.052	0.052	0.104	0.052	0.052	0.052	0.975	0.375	0.104	0.052	0.104	0.052
		0.052	0.052	0.052	0.052	0.728	0.156	0.052	0.052	0.104	0.052	0.052	0.052	0.975	0.375	0.104	0.052	0.104	0.052
		0.052	0.052	0.052	0.052	0.728	0.156	0.052	0.052	0.104	0.052	0.052	0.052	0.975	0.375	0.104	0.104	0.104	0.052
		0.052	0.052	0.052	0.052	0.728	0.156	0.052	0.052	0.104	0.052	0.052	0.052	0.975	0.375	0.104	0.104	0.104	0.052
		0.052	0.052	0.052	0.052	0.728	0.156	0.052	0.052	0.104	0.052	0.052	0.052	0.975	0.375	0.104	0.104	0.104	0.052
		0.052	0.052	0.052	0.052	0.728	0.156	0.052	0.052	0.104	0.052	0.052	0.052	0.975	0.375	0.104	0.104	0.104	0.052
		0.052	0.052	0.052	0.052	0.728	0.156	0.052	0.052	0.104	0.052	0.052	0.052	0.975	0.375	0.104	0.104	0.104	0.052
		0.052	0.052	0.052	0.052	0.78	0.156	0.052	0.052	0.104	0.052	0.052	0.052	1.05	0.375	0.104	0.104	0.104	0.052
		0.052	0.052	0.052	0.052	0.78	0.156	0.052	0.052	0.104	0.052	0.052	0.052	1.05	0.375	0.104	0.104	0.104	0.052
		0.052	0.052	0.052	0.052	0.78	0.156	0.052	0.052	0.104	0.052	0.052	0.052	1.05	0.375	0.104	0.104	0.104	0.052
		0.052	0.052	0.052	0.052	0.78	0.156	0.052	0.052	0.104	0.052	0.052	0.052	1.05	0.375	0.104	0.104	0.104	0.052
		0.052	0.052	0.052	0.052	0.78	0.156	0.052	0.052	0.104	0.052	0.052	0.052	1.05	0.375	0.104	0.104	0.104	0.052
		0.052	0.052	0.052	0.052	0.78	0.156	0.052	0.052	0.104	0.052	0.052	0.052	1.05	0.375	0.104	0.104	0.104	0.052
		0.052	0.052	0.052	0.052	0.78	0.156	0.052	0.052	0.104	0.052	0.052	0.052	1.05	0.375	0.104	0.104	0.104	0.052
		0.052	0.052	0.052	0.052	0.78	0.156	0.052	0.052	0.104	0.052	0.052	0.052	1.05	0.375	0.104	0.104	0.104	0.052
		0.052	0.052	0.052	0.052	0.78	0.156	0.052	0.052	0.104	0.052	0.052	0.052	1.05	0.375	0.104	0.104	0.104	0.052
		0.052	0.052	0.052	0.052	0.78	0.156	0.052	0.052	0.104	0.052	0.052	0.052	1.125	0.375	0.104	0.104	0.104	0.052
		0.052	0.052	0.052	0.052	0.78	0.156	0.052	0.052	0.104	0.052	0.052	0.052	1.125	0.375	0.104	0.104	0.104	0.052
		0.052	0.052	0.052	0.052	0.78	0.156	0.052	0.052	0.104	0.052	0.052	0.052	1.125	0.375	0.104	0.104	0.104	0.052
		0.052	0.052	0.052	0.052	0.78	0.156	0.052	0.052	0.104	0.052	0.052	0.052	1.125	0.375	0.104	0.104	0.104	0.052
		0.052	0.052	0.052	0.052	0.78	0.156	0.052	0.052	0.104	0.052	0.052	0.052	1.125	0.375	0.104	0.104	0.104	0.052
		0.052	0.052	0.052	0.052	0.832	0.156	0.052	0.052	0.104	0.052	0.052	0.052	1.125	0.375	0.104	0.104	0.104	0.052
		0.052	0.052	0.052	0.052	0.832	0.156	0.052	0.052	0.104	0.052	0.052	0.052	1.125	0.375	0.104	0.104	0.104	0.052
		0.052	0.052	0.052	0.052	0.832	0.156	0.052	0.052	0.104	0.052	0.052	0.052	1.125	0.375	0.104	0.104	0.104	0.052
		0.052	0.052	0.052	0.052	0.832	0.156	0.052	0.052	0.104	0.052	0.052	0.052	1.125	0.375	0.104	0.104	0.104	0.052
		0.052	0.052	0.052	0.052	0.832	0.156	0.052	0.052	0.104	0.052	0.052	0.052	1.2	0.375	0.104	0.104	0.104	0.052
		0.052	0.052	0.104	0.052	0.832	0.156	0.052	0.052	0.104	0.052	0.052	0.052	1.2	0.375	0.104	0.104	0.104	0.052
		0.052	0.052	0.104	0.052	0.884	0.156	0.052	0.052	0.104	0.052	0.052	0.052	1.2	0.375	0.104	0.104	0.104	0.052
		0.052	0.052	0.104	0.052	0.884	0.156	0.052	0.052	0.104	0.052	0.052	0.052	1.2	0.375	0.104	0.104	0.104	0.052
		0.052	0.052	0.104	0.052	0.884	0.156	0.052	0.052	0.104	0.052	0.052	0.052	1.2	0.375	0.104	0.104	0.104	0.052
		0.052	0.052	0.104	0.052	0.884	0.156	0.052	0.052	0.104	0.052	0.052	0.052	1.2	0.375	0.104	0.104	0.104	0.052
		0.052	0.052	0.104	0.052	0.884	0.156	0.052	0.052	0.104	0.052	0.052	0.052	1.2	0.375	0.104	0.104	0.104	0.052
		0.052	0.052	0.104	0.052	0.884	0.156	0.052	0.052	0.104	0.052	0.052	0.052	1.2	0.375	0.104	0.104	0.104	0.052
		0.052	0.052	0.104	0.052	0.884	0.156	0.052	0.052	0.104	0.052	0.052	0.052	1.275	0.45	0.104	0.104	0.104	0.052
		0.052	0.052	0.104	0.052	0.884	0.156	0.052	0.052	0.104	0.052	0.052	0.052	1.275	0.45	0.104	0.104	0.104	0.052
		0.052	0.052	0.104	0.052	0.936	0.156	0.052	0.052	0.104	0.052	0.052	0.052	1.275	0.45	0.104	0.104	0.104	0.052
		0.052	0.052	0.104	0.052	0.936	0.156	0.052	0.052	0.104	0.052	0.052	0.052	1.275	0.45	0.104	0.104	0.104	0.052
		0.052	0.052	0.104	0.052	0.936	0.156	0.052	0.052	0.104	0.052	0.052	0.052	1.275	0.45	0.104	0.104	0.104	0.052
		0.052	0.052	0.104	0.052	0.936	0.156	0.104	0.052	0.104	0.052	0.052	0.052	1.275	0.45	0.104	0.104	0.104	0.052
		0.052	0.052	0.104	0.052	0.936	0.156	0.104	0.052	0.104	0.052	0.052	0.052	1.35	0.45	0.104	0.104	0.104	0.052
		0.052	0.052	0.104	0.052	0.936	0.156	0.104	0.052	0.104	0.052	0.052	0.052	1.35	0.45	0.104	0.104	0.104	0.052
		0.052	0.052	0.104	0.052	0.988	0.156	0.104	0.052	0.104	0.052	0.052	0.052	1.35	0.45	0.104	0.104	0.104	0.052
		0.052	0.052	0.104	0.052	0.988	0.156	0.104	0.052	0.104	0.052	0.052	0.052	1.35	0.45	0.104	0.104	0.104	0.052
		0.052	0.052	0.104	0.052	0.988	0.156	0.104	0.052	0.156	0.052	0.052	0.052	1.35	0.45	0.104	0.104	0.104	0.052
		0.052	0.052	0.104	0.052	0.988	0.156	0.104	0.052	0.156	0.052	0.052	0.052	1.35	0.45	0.104	0.104	0.104	0.052
		0.052	0.052	0.104	0.052	0.988	0.156	0.104	0.052	0.156	0.052	0.052	0.052	1.425	0.45	0.104	0.104	0.104	0.052
		0.052	0.052	0.104	0.052	0.988	0.156	0.104	0.052	0.156	0.052	0.052	0.052	1.425	0.45	0.104	0.104	0.104	0.052
		0.052	0.052	0.104	0.052	0.988	0.156	0.104	0.052	0.156	0.052	0.052	0.052	1.425	0.45	0.104	0.104	0.104	0.052
		0.052	0.052	0.104	0.052	0.988	0.156	0.104	0.052	0.156	0.052	0.052	0.052	1.425	0.45	0.104	0.104	0.104	0.052
		0.052	0.052	0.104	0.052	1.04	0.156	0.104	0.052	0.156	0.052	0.052	0.052	1.425	0.45	0.104	0.104	0.104	0.052
		0.052	0.052	0.104	0.052	1.04	0.156	0.104	0.052	0.156	0.052	0.052	0.052	1.5	0.45	0.104	0.104	0.104	0.052
		0.052	0.052	0.104	0.052	1.04	0.156	0.104	0.052	0.156	0.052	0.052	0.052	1.5	0.45	0.104	0.104	0.104	0.052
		0.052	0.052	0.104	0.052	1.04	0.156	0.104	0.052	0.156	0.052	0.052	0.052	1.5	0.45	0.104	0.104	0.104	0.052
		0.052	0.052	0.104	0.052	1.04	0.156	0.104	0.052	0.156	0.052	0.052	0.052	1.5	0.45	0.104	0.104	0.104	0.052
		0.052	0.052	0.104	0.052	1.04	0.156	0.104	0.052	0.156	0.052	0.052	0.052	1.5	0.45	0.104	0.104	0.104	0.052
		0.052	0.052	0.104	0.052	1.04	0.156	0.104	0.052	0.156	0.052	0.052	0.052	1.5	0.525	0.104	0.104	0.104	0.052
		0.052	0.052	0.104	0.052	1.04	0.156	0.104	0.052	0.156	0.052	0.052	0.052	1.5	0.525	0.104	0.104	0.104	0.052
		0.052	0.052	0.104	0.052	1.04	0.156	0.104	0.052	0.156	0.052	0.052	0.052	1.575	0.525	0.104	0.104	0.104	0.052
		0.052	0.052	0.104	0.052	1.04	0.156	0.104	0.052	0.156	0.052	0.052	0.052	1.575	0.525	0.104	0.104	0.104	0.052
		0.052	0.052	0.104	0.052	1.04	0.156	0.104	0.052	0.156	0.052	0.052	0.052	1.575	0.525	0.104	0.104	0.104	0.052
		0.052	0.052	0.104	0.052	1.04	0.156	0.104	0.052	0.156	0.052	0.052	0.052	1.575	0.525	0.104	0.104	0.104	0.052
		0.052	0.052	0.104	0.052	1.04	0.156	0.104	0.052	0.156	0.052	0.052	0.052	1.575	0.525	0.104	0.104	0.104	0.052
		0.052	0.052	0.104	0.052	1.092	0.156	0.104	0.052	0.156	0.052	0.052	0.052	1.575	0.525	0.104	0.104	0.104	0.052
		0.052	0.052	0.104	0.052	1.092	0.156	0.104	0.052	0.156	0.052	0.052	0.052	1.575	0.525	0.104	0.104	0.104	0.052
		0.052	0.052	0.104	0.052	1.092	0.156	0.104	0.052	0.156	0.052	0.052	0.052	1.575	0.525	0.104	0.104	0.104	0.052
		0.052	0.052	0.104	0.052	1.092	0.156	0.104	0.052	0.156	0.052	0.052	0.052	1.65	0.525	0.104	0.104	0.104	0.052
		0.052	0.052	0.104	0.052	1.092	0.156	0.104	0.052	0.156	0.052	0.052	0.052	1.65	0.525	0.156	0.104	0.104	0.052
		0.052	0.052	0.104	0.052	1.092	0.156	0.104	0.052	0.156	0.052	0.052	0.052	1.65	0.525	0.156	0.104	0.104	0.052
		0.052	0.052	0.104	0.052	1.092	0.156	0.104	0.052	0.156	0.052	0.052	0.052	1.65	0.525	0.156	0.104	0.104	0.052
		0.052	0.052	0.104	0.052	1.092	0.156	0.104	0.052	0.156	0.052	0.052	0.052	1.65	0.525	0.156	0.104	0.104	0.052
		0.052	0.052	0.104	0.052	1.144	0.156	0.104	0.052	0.156	0.052	0.052	0.052	1.65	0.525	0.156	0.104	0.104	0.052
		0.052	0.052	0.104	0.052	1.144	0.156	0.104	0.052	0.156	0.052	0.052	0.052	1.65	0.525	0.156	0.104	0.104	0.052
		0.052	0.052	0.104	0.052	1.144	0.156	0.104	0.052	0.156	0.052	0.052	0.052	1.725	0.525	0.156	0.104	0.104	0.104
		0.052	0.052	0.104	0.052	1.144	0.156	0.104	0.052	0.156	0.052	0.052	0.052	1.725	0.525	0.156	0.104	0.104	0.104
		0.052	0.052	0.104	0.052	1.144	0.156	0.104	0.052	0.156	0.052	0.052	0.052	1.725	0.525	0.156	0.104	0.104	0.104
		0.052	0.052	0.104	0.052	1.144	0.156	0.104	0.052	0.156	0.052	0.052	0.052	1.8	0.6	0.156	0.104	0.104	0.104
		0.052	0.052	0.104	0.052	1.144	0.156	0.104	0.052	0.156	0.052	0.052	0.052	1.8	0.6	0.156	0.104	0.104	0.104
		0.052	0.052	0.104	0.052	1.196	0.156	0.104	0.052	0.156	0.052	0.052	0.052	1.8	0.6	0.156	0.104	0.104	0.104
		0.052	0.052	0.104	0.052	1.196	0.156	0.104	0.052	0.156	0.052	0.052	0.052	1.8	0.6	0.156	0.104	0.104	0.104
		0.052	0.052	0.104	0.052	1.196	0.156	0.104	0.052	0.156	0.052	0.052	0.052	1.8	0.6	0.156	0.104	0.104	0.104
		0.052	0.052	0.104	0.052	1.196	0.156	0.104	0.052	0.156	0.052	0.052	0.052	1.8	0.6	0.156	0.104	0.104	0.104
		0.052	0.052	0.104	0.052	1.196	0.156	0.104	0.052	0.156	0.052	0.052	0.052	1.875	0.6	0.156	0.104	0.104	0.104
		0.052	0.052	0.104	0.052	1.248	0.156	0.104	0.052	0.156	0.052	0.052	0.052	1.875	0.6	0.156	0.104	0.104	0.104
		0.052	0.052	0.104	0.052	1.248	0.156	0.104	0.052	0.156	0.052	0.052	0.052	1.95	0.6	0.156	0.104	0.104	0.104
		0.052	0.052	0.104	0.052	1.3	0.156	0.104	0.052	0.156	0.052	0.052	0.052	1.95	0.6	0.156	0.104	0.104	0.104
		0.052	0.052	0.104	0.052	1.3	0.156	0.104	0.052	0.156	0.052	0.052	0.052	1.95	0.6	0.156	0.104	0.104	0.104
		0.052	0.052	0.104	0.052	1.3	0.156	0.104	0.052	0.156	0.052	0.052	0.052	1.95	0.6	0.156	0.104	0.104	0.104
		0.052	0.052	0.104	0.052	1.3	0.156	0.104	0.052	0.156	0.052	0.052	0.052	1.95	0.6	0.156	0.104	0.104	0.104
		0.052	0.052	0.104	0.052	1.3	0.156	0.104	0.052	0.156	0.052	0.052	0.052	1.95	0.6	0.156	0.104	0.104	0.104
		0.052	0.052	0.104	0.052	1.3	0.156	0.104	0.052	0.156	0.052	0.052	0.052	2.025	0.6	0.156	0.104	0.104	0.104
		0.052	0.052	0.104	0.052	1.3	0.156	0.104	0.052	0.156	0.052	0.052	0.052	2.025	0.6	0.156	0.104	0.104	0.104
		0.052	0.052	0.104	0.052	1.3	0.156	0.104	0.052	0.156	0.052	0.104	0.052	2.025	0.6	0.156	0.104	0.104	0.104
		0.052	0.052	0.104	0.052	1.3	0.156	0.104	0.052	0.156	0.052	0.104	0.052	2.1	0.675	0.156	0.104	0.104	0.104
		0.052	0.052	0.104	0.052	1.3	0.156	0.104	0.052	0.156	0.052	0.104	0.052	2.1	0.675	0.156	0.104	0.104	0.104
		0.052	0.052	0.104	0.052	1.352	0.156	0.104	0.052	0.156	0.052	0.104	0.052	2.1	0.675	0.156	0.104	0.104	0.104
		0.052	0.052	0.104	0.052	1.352	0.156	0.104	0.052	0.156	0.052	0.104	0.052	2.1	0.675	0.156	0.104	0.104	0.104
		0.052	0.052	0.104	0.052	1.352	0.156	0.104	0.052	0.156	0.052	0.104	0.052	2.1	0.675	0.156	0.104	0.104	0.104
		0.052	0.052	0.104	0.052	1.352	0.208	0.104	0.052	0.156	0.052	0.104	0.052	2.175	0.675	0.156	0.104	0.104	0.104
		0.052	0.052	0.104	0.052	1.352	0.208	0.104	0.052	0.156	0.052	0.104	0.052	2.175	0.675	0.156	0.104	0.104	0.104
		0.052	0.052	0.104	0.052	1.352	0.208	0.104	0.052	0.156	0.052	0.104	0.052	2.25	0.675	0.156	0.104	0.104	0.104
		0.052	0.052	0.104	0.052	1.404	0.208	0.104	0.052	0.156	0.052	0.104	0.052	2.25	0.675	0.156	0.104	0.104	0.104
		0.052	0.052	0.104	0.052	1.404	0.208	0.104	0.052	0.156	0.052	0.104	0.052	2.25	0.675	0.156	0.104	0.104	0.104
		0.052	0.052	0.104	0.052	1.404	0.208	0.104	0.052	0.156	0.052	0.104	0.052	2.325	0.675	0.156	0.104	0.104	0.104
		0.052	0.052	0.104	0.052	1.404	0.208	0.104	0.052	0.156	0.052	0.104	0.052	2.4	0.675	0.156	0.104	0.104	0.104
		0.052	0.052	0.104	0.052	1.404	0.208	0.104	0.052	0.156	0.052	0.104	0.052	2.475	0.675	0.156	0.104	0.104	0.104
		0.052	0.052	0.104	0.052	1.404	0.208	0.104	0.052	0.156	0.052	0.104	0.052	2.55	0.675	0.156	0.104	0.104	0.104
		0.052	0.052	0.104	0.052	1.404	0.208	0.104	0.052	0.156	0.052	0.104	0.052	2.625	0.75	0.156	0.104	0.104	0.104
		0.052	0.052	0.104	0.052	1.404	0.208	0.104	0.052	0.156	0.052	0.104	0.052	2.625	0.75	0.156	0.104	0.104	0.104
		0.052	0.052	0.104	0.052	1.456	0.208	0.104	0.052	0.156	0.052	0.104	0.052	2.7	0.75	0.156	0.104	0.104	0.104
		0.052	0.052	0.104	0.052	1.456	0.208	0.104	0.052	0.156	0.052	0.104	0.052	2.7	0.75	0.156	0.104	0.104	0.104
		0.052	0.052	0.104	0.052	1.456	0.208	0.104	0.052	0.156	0.052	0.104	0.052	2.7	0.75	0.156	0.104	0.104	0.104
		0.052	0.052	0.104	0.052	1.456	0.208	0.104	0.052	0.156	0.052	0.104	0.052	2.775	0.75	0.156	0.104	0.104	0.104
		0.052	0.052	0.104	0.052	1.508	0.208	0.104	0.052	0.156	0.052	0.104	0.052	2.775	0.75	0.156	0.104	0.104	0.104
		0.052	0.052	0.104	0.052	1.508	0.208	0.104	0.052	0.156	0.052	0.104	0.052	2.85	0.75	0.156	0.104	0.104	0.104
		0.052	0.052	0.104	0.052	1.508	0.208	0.104	0.052	0.156	0.052	0.104	0.052	2.85	0.75	0.156	0.104	0.104	0.104
		0.052	0.052	0.104	0.052	1.56	0.208	0.104	0.052	0.156	0.052	0.104	0.052	2.85	0.75	0.156	0.104	0.104	0.104
		0.052	0.052	0.104	0.052	1.56	0.208	0.104	0.052	0.156	0.052	0.104	0.052	2.925	0.75	0.156	0.104	0.104	0.104
		0.052	0.052	0.104	0.052	1.56	0.208	0.104	0.052	0.156	0.052	0.104	0.052	2.925	0.825	0.156	0.104	0.104	0.104
		0.052	0.052	0.104	0.052	1.56	0.208	0.104	0.052	0.156	0.052	0.104	0.052	2.925	0.825	0.156	0.104	0.104	0.104
		0.052	0.052	0.104	0.052	1.56	0.208	0.104	0.052	0.156	0.052	0.104	0.052	2.925	0.825	0.156	0.104	0.104	0.104
		0.052	0.052	0.104	0.052	1.612	0.208	0.104	0.052	0.156	0.052	0.104	0.052	3	0.825	0.156	0.104	0.104	0.104
		0.052	0.052	0.104	0.052	1.612	0.208	0.104	0.052	0.156	0.052	0.104	0.052	3.075	0.825	0.156	0.104	0.104	0.104
		0.052	0.052	0.104	0.052	1.612	0.208	0.104	0.052	0.156	0.052	0.104	0.052	3.075	0.825	0.156	0.104	0.104	0.104
		0.052	0.052	0.104	0.052	1.612	0.208	0.104	0.052	0.156	0.052	0.104	0.052	3.075	0.825	0.156	0.104	0.104	0.104
		0.052	0.052	0.104	0.052	1.612	0.208	0.104	0.052	0.156	0.052	0.104	0.052	3.15	0.825	0.156	0.104	0.104	0.104
		0.052	0.052	0.104	0.052	1.612	0.208	0.104	0.052	0.156	0.052	0.104	0.052	3.15	0.825	0.156	0.104	0.104	0.104
		0.052	0.052	0.104	0.052	1.612	0.208	0.104	0.052	0.156	0.052	0.104	0.052	3.225	0.825	0.156	0.104	0.104	0.104
		0.052	0.052	0.104	0.052	1.664	0.208	0.104	0.052	0.156	0.052	0.104	0.052	3.225	0.9	0.156	0.104	0.104	0.104
		0.052	0.052	0.104	0.052	1.664	0.208	0.104	0.052	0.156	0.052	0.104	0.052	3.225	0.9	0.156	0.104	0.104	0.104
		0.052	0.052	0.104	0.052	1.664	0.208	0.104	0.052	0.156	0.052	0.104	0.052	3.375	0.9	0.156	0.104	0.104	0.104
		0.052	0.052	0.104	0.052	1.716	0.208	0.104	0.052	0.156	0.052	0.104	0.052	3.45	0.9	0.156	0.104	0.104	0.104
		0.052	0.052	0.104	0.052	1.716	0.208	0.104	0.052	0.156	0.052	0.104	0.052	3.45	0.9	0.156	0.104	0.104	0.104
		0.052	0.052	0.104	0.052	1.716	0.208	0.104	0.052	0.156	0.052	0.104	0.052	3.45	0.9	0.156	0.104	0.104	0.104
		0.052	0.052	0.104	0.052	1.716	0.208	0.104	0.052	0.156	0.052	0.104	0.052	3.525	0.975	0.156	0.104	0.104	0.104
		0.052	0.052	0.104	0.052	1.716	0.208	0.104	0.052	0.156	0.052	0.104	0.052	3.525	0.975	0.156	0.104	0.104	0.104
		0.052	0.052	0.104	0.052	1.716	0.208	0.104	0.052	0.156	0.052	0.104	0.052	3.6	1.05	0.156	0.104	0.104	0.104
		0.052	0.052	0.104	0.052	1.716	0.208	0.104	0.052	0.156	0.052	0.104	0.052	3.6	1.05	0.156	0.104	0.104	0.104
		0.052	0.052	0.104	0.052	1.716	0.208	0.104	0.052	0.156	0.052	0.104	0.052	3.675	1.125	0.156	0.104	0.104	0.104
		0.052	0.052	0.104	0.052	1.716	0.208	0.104	0.052	0.156	0.052	0.104	0.052	3.75	1.125	0.156	0.104	0.104	0.104
		0.052	0.052	0.104	0.052	1.716	0.208	0.104	0.052	0.156	0.052	0.104	0.052	3.75	1.125	0.156	0.104	0.104	0.104
		0.052	0.052	0.104	0.052	1.768	0.208	0.104	0.052	0.156	0.052	0.104	0.052	3.75	1.125	0.156	0.104	0.104	0.104
		0.052	0.052	0.104	0.052	1.768	0.208	0.104	0.052	0.156	0.052	0.104	0.052	3.825	1.125	0.156	0.104	0.104	0.104
		0.052	0.052	0.104	0.052	1.768	0.208	0.104	0.052	0.156	0.052	0.104	0.052	3.9	1.2	0.156	0.104	0.104	0.104
		0.052	0.052	0.104	0.052	1.768	0.208	0.104	0.052	0.156	0.052	0.104	0.052	4.05	1.2	0.156	0.104	0.104	0.104
		0.052	0.052	0.104	0.052	1.768	0.208	0.104	0.052	0.156	0.052	0.104	0.052	4.35	1.2	0.156	0.104	0.104	0.104
		0.052	0.052	0.104	0.052	1.82	0.208	0.104	0.052	0.156	0.052	0.104	0.052	4.575	1.2	0.156	0.104	0.104	0.104
		0.052	0.052	0.104	0.052	1.82	0.208	0.104	0.052	0.156	0.052	0.104	0.052	4.575	1.275	0.156	0.104	0.104	0.104
		0.052	0.052	0.104	0.052	1.82	0.208	0.104	0.052	0.156	0.052	0.104	0.052	4.875	1.275	0.156	0.104	0.104	0.104
		0.052	0.052	0.104	0.052	1.82	0.208	0.104	0.052	0.156	0.052	0.104	0.052	5.025	1.275	0.156	0.104	0.104	0.104
		0.052	0.052	0.104	0.052	1.872	0.208	0.104	0.052	0.156	0.052	0.104	0.052	5.025	1.275	0.156	0.104	0.104	0.104
		0.052	0.052	0.104	0.052	1.872	0.208	0.104	0.052	0.156	0.052	0.104	0.052	5.175	1.425	0.156	0.104	0.104	0.104
		0.052	0.052	0.104	0.052	1.872	0.26	0.104	0.052	0.156	0.052	0.104	0.052	5.25	1.425	0.156	0.104	0.104	0.104
		0.052	0.052	0.104	0.052	1.872	0.26	0.104	0.052	0.156	0.052	0.104	0.052	5.55	1.5	0.156	0.104	0.104	0.104
		0.052	0.052	0.104	0.052	1.924	0.26	0.104	0.052	0.156	0.052	0.104	0.052	6.075	1.5	0.156	0.104	0.104	0.104
		0.052	0.052	0.104	0.052	1.924	0.26	0.104	0.052	0.156	0.052	0.104	0.052	6.15	1.5	0.156	0.104	0.104	0.104
		0.052	0.052	0.104	0.052	1.924	0.26	0.104	0.052	0.156	0.052	0.104	0.052	6.3	1.5	0.156	0.104	0.104	0.104
		0.052	0.052	0.104	0.052	1.924	0.26	0.104	0.052	0.156	0.052	0.104	0.052	6.3	1.575	0.156	0.104	0.104	0.104
		0.052	0.052	0.104	0.052	1.976	0.26	0.104	0.052	0.156	0.052	0.104	0.052	6.3	1.575	0.156	0.104	0.104	0.104
		0.052	0.052	0.104	0.052	2.028	0.26	0.104	0.052	0.156	0.052	0.104	0.052	6.6	1.575	0.156	0.104	0.104	0.104
		0.052	0.052	0.104	0.052	2.028	0.26	0.104	0.052	0.156	0.052	0.104	0.052	6.825	1.725	0.156	0.104	0.104	0.104
		0.052	0.052	0.104	0.052	2.028	0.26	0.104	0.052	0.156	0.052	0.104	0.052	6.975	1.875	0.156	0.104	0.104	0.104
		0.052	0.052	0.104	0.052	2.028	0.26	0.104	0.052	0.156	0.052	0.104	0.052	7.05	2.025	0.156	0.104	0.104	0.104
		0.052	0.052	0.104	0.052	2.028	0.26	0.104	0.052	0.156	0.052	0.104	0.052	7.425	2.025	0.156	0.104	0.156	0.104
		0.052	0.052	0.104	0.052	2.08	0.26	0.104	0.052	0.156	0.052	0.104	0.052	7.425	2.025	0.156	0.104	0.156	0.104
		0.052	0.052	0.104	0.052	2.132	0.26	0.104	0.052	0.156	0.052	0.104	0.052	7.725	2.175	0.156	0.104	0.156	0.104
		0.052	0.052	0.104	0.052	2.132	0.26	0.104	0.052	0.156	0.052	0.104	0.052	7.725	2.25	0.156	0.104	0.156	0.104
		0.052	0.052	0.104	0.052	2.132	0.26	0.104	0.052	0.156	0.052	0.104	0.052	7.8	2.325	0.156	0.104	0.156	0.104
		0.052	0.052	0.104	0.052	2.132	0.26	0.104	0.052	0.156	0.052	0.104	0.052	8.475	2.55	0.156	0.104	0.156	0.104
		0.052	0.052	0.104	0.052	2.132	0.26	0.104	0.052	0.156	0.052	0.104	0.052	8.55	3	0.156	0.104	0.156	0.104
		0.052	0.052	0.104	0.052	2.132	0.26	0.104	0.052	0.156	0.052	0.104	0.052	8.7	3.3	0.156	0.104	0.156	0.104
		0.052	0.052	0.104	0.052	2.184	0.26	0.104	0.052	0.156	0.052	0.104	0.052	10.05	3.45	0.156	0.104	0.156	0.104
		0.052	0.052	0.104	0.052	2.184	0.26	0.104	0.052	0.156	0.052	0.104	0.052	11.55	3.975	0.156	0.104	0.156	0.104
		0.052	0.052	0.104	0.052	2.184	0.26	0.104	0.052	0.156	0.052	0.104	0.052	12.45	4.8	0.156	0.104	0.156	0.104
		0.052	0.052	0.104	0.052	2.184	0.26	0.104	0.052	0.156	0.052	0.104	0.052	14.1	11.625	0.156	0.104	0.156	0.104
		0.052	0.052	0.104	0.052	2.236	0.26	0.104	0.052	0.156	0.052	0.104	0.052	14.4	15.675	0.156	0.104	0.156	0.104
		0.052	0.052	0.104	0.052	2.236	0.26	0.104	0.052	0.156	0.052	0.104	0.052	14.85		0.156	0.104	0.156	0.104
		0.052	0.052	0.104	0.052	2.236	0.26	0.104	0.052	0.156	0.052	0.104	0.052	16.8		0.156	0.104	0.156	0.104
		0.052	0.052	0.104	0.052	2.236	0.26	0.104	0.052	0.156	0.052	0.104	0.052	22.8		0.156	0.104	0.156	0.104
		0.052	0.052	0.104	0.052	2.236	0.26	0.104	0.052	0.156	0.052	0.104	0.052	34.05		0.156	0.104	0.156	0.104
		0.052	0.052	0.104	0.052	2.236	0.26	0.104	0.052	0.156	0.052	0.104	0.052	86.775		0.156	0.104	0.156	0.104
		0.052	0.052	0.104	0.052	2.288	0.26	0.104	0.052	0.156	0.052	0.104	0.052			0.156	0.104	0.156	0.104
		0.052	0.052	0.104	0.052	2.288	0.26	0.104	0.052	0.156	0.052	0.104	0.052			0.156	0.104	0.156	0.104
		0.104	0.052	0.104	0.052	2.288	0.26	0.104	0.052	0.156	0.052	0.104	0.052			0.156	0.104	0.156	0.104
		0.104	0.052	0.104	0.052	2.288	0.26	0.104	0.052	0.156	0.052	0.104	0.052			0.156	0.104	0.156	0.104
		0.104	0.052	0.104	0.052	2.288	0.26	0.104	0.052	0.156	0.052	0.104	0.052			0.156	0.104	0.156	0.104
		0.104	0.052	0.104	0.052	2.288	0.312	0.104	0.052	0.156	0.052	0.104	0.052			0.208	0.104	0.156	0.104
		0.104	0.052	0.104	0.052	2.288	0.312	0.104	0.052	0.156	0.052	0.104	0.052			0.208	0.104	0.156	0.104
		0.104	0.052	0.104	0.052	2.34	0.312	0.104	0.052	0.156	0.052	0.104	0.052			0.208	0.104	0.156	0.104
		0.104	0.052	0.104	0.052	2.34	0.312	0.104	0.052	0.156	0.052	0.104	0.052			0.208	0.104	0.156	0.104
		0.104	0.052	0.104	0.052	2.392	0.312	0.104	0.052	0.156	0.052	0.104	0.052			0.208	0.104	0.156	0.104
		0.104	0.052	0.104	0.052	2.392	0.312	0.104	0.052	0.156	0.052	0.104	0.052			0.208	0.104	0.156	0.104
		0.104	0.052	0.104	0.052	2.392	0.312	0.104	0.052	0.156	0.052	0.104	0.052			0.208	0.104	0.156	0.104
		0.104	0.052	0.104	0.052	2.444	0.312	0.104	0.052	0.208	0.052	0.104	0.052			0.208	0.104	0.156	0.104
		0.104	0.052	0.104	0.052	2.444	0.312	0.104	0.052	0.208	0.052	0.104	0.052			0.208	0.104	0.156	0.104
		0.104	0.052	0.104	0.052	2.496	0.312	0.104	0.052	0.208	0.052	0.104	0.052			0.208	0.104	0.156	0.104
		0.104	0.052	0.104	0.052	2.496	0.312	0.104	0.052	0.208	0.052	0.104	0.052			0.208	0.104	0.156	0.104
		0.104	0.052	0.104	0.052	2.496	0.312	0.104	0.052	0.208	0.052	0.104	0.052			0.208	0.104	0.156	0.104
		0.104	0.052	0.104	0.052	2.548	0.312	0.104	0.052	0.208	0.052	0.104	0.052			0.208	0.104	0.156	0.104
		0.104	0.052	0.104	0.052	2.548	0.312	0.104	0.052	0.208	0.052	0.104	0.052			0.208	0.104	0.156	0.104
		0.104	0.052	0.104	0.052	2.6	0.312	0.104	0.052	0.208	0.052	0.104	0.052			0.208	0.104	0.156	0.104
		0.104	0.052	0.104	0.052	2.6	0.312	0.104	0.052	0.208	0.052	0.104	0.052			0.208	0.104	0.156	0.104
		0.104	0.052	0.104	0.052	2.6	0.312	0.104	0.052	0.208	0.052	0.104	0.052			0.208	0.104	0.156	0.104
		0.104	0.052	0.104	0.052	2.6	0.312	0.104	0.052	0.208	0.052	0.104	0.052			0.208	0.104	0.156	0.104
		0.104	0.052	0.104	0.052	2.652	0.312	0.104	0.052	0.208	0.052	0.104	0.052			0.208	0.104	0.156	0.104
		0.104	0.052	0.104	0.052	2.652	0.312	0.104	0.052	0.208	0.052	0.104	0.052			0.208	0.104	0.156	0.104
		0.104	0.052	0.104	0.052	2.704	0.312	0.104	0.052	0.208	0.052	0.104	0.052			0.208	0.104	0.156	0.104
		0.104	0.052	0.104	0.052	2.704	0.312	0.104	0.052	0.208	0.052	0.104	0.052			0.208	0.104	0.156	0.104
		0.104	0.052	0.104	0.052	2.756	0.312	0.104	0.052	0.208	0.052	0.104	0.052			0.208	0.104	0.156	0.104
		0.104	0.052	0.104	0.052	2.808	0.312	0.104	0.052	0.208	0.052	0.104	0.052			0.208	0.104	0.156	0.104
		0.104	0.052	0.104	0.052	2.86	0.312	0.104	0.052	0.208	0.052	0.104	0.052			0.208	0.104	0.156	0.104
		0.104	0.052	0.104	0.052	2.86	0.312	0.104	0.052	0.208	0.052	0.104	0.052			0.208	0.104	0.156	0.104
		0.104	0.052	0.104	0.052	2.86	0.312	0.104	0.052	0.208	0.052	0.104	0.052			0.208	0.104	0.156	0.104
		0.104	0.052	0.104	0.052	2.912	0.312	0.104	0.052	0.208	0.052	0.104	0.052			0.208	0.104	0.156	0.104
		0.104	0.052	0.104	0.052	2.912	0.312	0.104	0.052	0.208	0.052	0.104	0.052			0.208	0.104	0.156	0.104
		0.104	0.052	0.104	0.052	2.964	0.312	0.104	0.052	0.208	0.052	0.104	0.052			0.208	0.104	0.156	0.104
		0.104	0.052	0.104	0.052	2.964	0.364	0.104	0.052	0.208	0.052	0.104	0.052			0.208	0.104	0.156	0.104
		0.104	0.052	0.104	0.052	2.964	0.364	0.104	0.052	0.208	0.052	0.104	0.052			0.208	0.104	0.156	0.104
		0.104	0.052	0.104	0.052	2.964	0.364	0.104	0.052	0.208	0.052	0.104	0.052			0.208	0.104	0.156	0.104
		0.104	0.052	0.104	0.052	2.964	0.364	0.104	0.052	0.208	0.052	0.104	0.052			0.208	0.104	0.156	0.104
		0.104	0.052	0.104	0.052	2.964	0.364	0.104	0.052	0.208	0.052	0.104	0.052			0.208	0.104	0.156	0.104
		0.104	0.052	0.104	0.052	2.964	0.364	0.104	0.052	0.208	0.052	0.104	0.052			0.208	0.104	0.156	0.104
		0.104	0.052	0.104	0.052	3.016	0.364	0.104	0.052	0.208	0.052	0.104	0.052			0.208	0.104	0.156	0.104
		0.104	0.052	0.104	0.052	3.016	0.364	0.104	0.052	0.208	0.052	0.104	0.052			0.208	0.104	0.156	0.104
		0.104	0.052	0.104	0.052	3.068	0.364	0.104	0.052	0.208	0.052	0.104	0.052			0.208	0.104	0.156	0.104
		0.104	0.052	0.104	0.052	3.068	0.364	0.104	0.052	0.208	0.052	0.104	0.052			0.208	0.104	0.156	0.104
		0.104	0.052	0.104	0.052	3.224	0.364	0.104	0.052	0.208	0.052	0.104	0.052			0.208	0.104	0.156	0.104
		0.104	0.052	0.104	0.052	3.224	0.364	0.104	0.052	0.208	0.052	0.104	0.052			0.208	0.104	0.156	0.104
		0.104	0.052	0.104	0.052	3.276	0.364	0.104	0.052	0.208	0.052	0.104	0.052			0.208	0.104	0.156	0.104
		0.104	0.052	0.104	0.052	3.328	0.364	0.104	0.052	0.208	0.052	0.104	0.052			0.208	0.104	0.156	0.104
		0.104	0.052	0.104	0.052	3.38	0.364	0.104	0.052	0.208	0.052	0.104	0.052			0.208	0.104	0.156	0.104
		0.104	0.052	0.104	0.052	3.38	0.364	0.104	0.052	0.208	0.052	0.104	0.052			0.208	0.104	0.156	0.104
		0.104	0.052	0.104	0.052	3.38	0.364	0.104	0.052	0.208	0.052	0.104	0.052			0.208	0.104	0.156	0.104
		0.104	0.052	0.104	0.052	3.38	0.364	0.104	0.052	0.208	0.052	0.104	0.052			0.208	0.104	0.156	0.104
		0.104	0.052	0.104	0.052	3.38	0.364	0.104	0.052	0.208	0.052	0.104	0.052			0.208	0.104	0.156	0.104
		0.104	0.052	0.104	0.052	3.484	0.364	0.104	0.052	0.208	0.052	0.104	0.052			0.208	0.104	0.156	0.104
		0.104	0.052	0.104	0.052	3.484	0.364	0.104	0.052	0.208	0.052	0.104	0.052			0.208	0.104	0.156	0.104
		0.104	0.052	0.104	0.052	3.536	0.416	0.104	0.052	0.208	0.052	0.104	0.052			0.208	0.104	0.156	0.104
		0.104	0.052	0.104	0.052	3.536	0.416	0.104	0.052	0.208	0.052	0.104	0.052			0.208	0.104	0.156	0.104
		0.104	0.052	0.104	0.052	3.536	0.416	0.104	0.052	0.208	0.052	0.104	0.052			0.208	0.104	0.156	0.104
		0.104	0.052	0.104	0.052	3.536	0.416	0.104	0.052	0.208	0.052	0.104	0.052			0.208	0.104	0.156	0.104
		0.104	0.052	0.104	0.052	3.536	0.416	0.104	0.052	0.208	0.052	0.104	0.052			0.208	0.104	0.156	0.104
		0.104	0.052	0.104	0.052	3.588	0.416	0.104	0.052	0.208	0.052	0.104	0.052			0.208	0.104	0.156	0.104
		0.104	0.052	0.104	0.052	3.588	0.416	0.104	0.052	0.208	0.052	0.104	0.052			0.208	0.104	0.156	0.104
		0.104	0.052	0.104	0.052	3.64	0.416	0.104	0.052	0.208	0.052	0.104	0.052			0.208	0.104	0.156	0.104
		0.104	0.052	0.104	0.052	3.64	0.416	0.104	0.052	0.208	0.052	0.104	0.052			0.208	0.104	0.156	0.104
		0.104	0.052	0.104	0.052	3.64	0.416	0.104	0.052	0.208	0.052	0.104	0.052			0.208	0.104	0.156	0.104
		0.104	0.052	0.104	0.052	3.744	0.416	0.104	0.052	0.208	0.052	0.104	0.052			0.208	0.104	0.156	0.104
		0.104	0.052	0.104	0.052	3.796	0.468	0.104	0.052	0.208	0.052	0.104	0.052			0.208	0.104	0.156	0.104
		0.104	0.052	0.104	0.052	3.848	0.468	0.104	0.052	0.208	0.052	0.104	0.052			0.208	0.104	0.156	0.104
		0.104	0.052	0.104	0.052	3.9	0.468	0.104	0.052	0.208	0.052	0.104	0.052			0.208	0.104	0.156	0.104
		0.104	0.052	0.104	0.052	3.952	0.468	0.104	0.052	0.208	0.052	0.104	0.052			0.208	0.104	0.156	0.104
		0.104	0.052	0.104	0.052	3.952	0.468	0.104	0.052	0.208	0.052	0.104	0.052			0.208	0.104	0.156	0.104
		0.104	0.052	0.104	0.052	4.004	0.468	0.104	0.052	0.208	0.052	0.104	0.052			0.208	0.104	0.156	0.104
		0.104	0.052	0.104	0.052	4.056	0.468	0.104	0.052	0.208	0.052	0.104	0.052			0.208	0.104	0.156	0.104
		0.104	0.052	0.104	0.052	4.056	0.468	0.104	0.052	0.208	0.052	0.104	0.052			0.208	0.104	0.156	0.104
		0.104	0.052	0.104	0.052	4.16	0.468	0.104	0.052	0.208	0.052	0.104	0.052			0.208	0.104	0.156	0.104
		0.104	0.052	0.104	0.052	4.212	0.468	0.104	0.052	0.208	0.052	0.104	0.052			0.208	0.104	0.156	0.104
		0.104	0.052	0.104	0.052	4.316	0.468	0.104	0.052	0.208	0.052	0.104	0.052			0.208	0.104	0.156	0.104
		0.104	0.052	0.104	0.052	4.368	0.52	0.104	0.052	0.208	0.052	0.104	0.052			0.208	0.104	0.156	0.104
		0.104	0.052	0.104	0.052	4.368	0.52	0.104	0.052	0.208	0.052	0.104	0.052			0.208	0.104	0.156	0.104
		0.104	0.052	0.104	0.052	4.472	0.52	0.104	0.052	0.208	0.052	0.104	0.052			0.208	0.104	0.156	0.104
		0.104	0.052	0.104	0.052	4.472	0.52	0.104	0.052	0.208	0.052	0.104	0.052			0.208	0.104	0.156	0.104
		0.104	0.052	0.104	0.052	4.472	0.52	0.104	0.052	0.208	0.052	0.104	0.052			0.208	0.104	0.156	0.104
		0.104	0.052	0.104	0.052	4.472	0.52	0.104	0.052	0.208	0.052	0.104	0.052			0.208	0.104	0.156	0.104
		0.104	0.052	0.104	0.052	4.472	0.52	0.104	0.052	0.208	0.052	0.104	0.052			0.208	0.104	0.156	0.104
		0.104	0.052	0.104	0.052	4.524	0.52	0.104	0.052	0.208	0.052	0.104	0.052			0.208	0.104	0.156	0.104
		0.104	0.052	0.104	0.052	4.68	0.52	0.104	0.052	0.208	0.052	0.104	0.052			0.208	0.104	0.156	0.104
		0.104	0.052	0.104	0.052	4.68	0.572	0.104	0.052	0.208	0.052	0.104	0.052			0.208	0.104	0.156	0.104
		0.104	0.052	0.104	0.052	4.732	0.572	0.104	0.052	0.208	0.052	0.104	0.052			0.208	0.104	0.156	0.104
		0.104	0.052	0.104	0.052	4.836	0.572	0.104	0.052	0.208	0.052	0.104	0.052			0.208	0.104	0.156	0.104
		0.104	0.052	0.104	0.052	4.888	0.572	0.104	0.052	0.208	0.052	0.104	0.052			0.208	0.104	0.156	0.104
		0.104	0.052	0.104	0.052	4.888	0.624	0.104	0.052	0.208	0.052	0.104	0.052			0.208	0.104	0.156	0.104
		0.104	0.052	0.104	0.052	4.94	0.624	0.104	0.052	0.208	0.052	0.104	0.052			0.208	0.104	0.156	0.104
		0.104	0.052	0.104	0.052	4.94	0.624	0.104	0.052	0.208	0.052	0.104	0.052			0.208	0.104	0.156	0.104
		0.104	0.052	0.104	0.052	4.992	0.624	0.104	0.052	0.208	0.052	0.104	0.052			0.208	0.104	0.156	0.104
		0.104	0.052	0.104	0.052	4.992	0.624	0.104	0.052	0.208	0.052	0.104	0.052			0.208	0.104	0.156	0.104
		0.104	0.052	0.104	0.052	5.148	0.624	0.104	0.052	0.208	0.052	0.104	0.052			0.208	0.104	0.156	0.104
		0.104	0.052	0.104	0.052	5.148	0.624	0.104	0.052	0.208	0.052	0.104	0.052			0.208	0.104	0.156	0.104
		0.104	0.052	0.104	0.052	5.252	0.676	0.104	0.052	0.208	0.052	0.104	0.052			0.208	0.104	0.156	0.104
		0.104	0.052	0.104	0.052	5.356	0.676	0.104	0.052	0.208	0.052	0.104	0.052			0.26	0.104	0.156	0.104
		0.104	0.052	0.104	0.052	5.356	0.676	0.104	0.052	0.208	0.052	0.104	0.052			0.26	0.104	0.156	0.104
		0.104	0.052	0.104	0.052	5.356	0.728	0.104	0.052	0.208	0.052	0.104	0.052			0.26	0.104	0.156	0.104
		0.104	0.052	0.104	0.052	5.46	0.728	0.104	0.052	0.208	0.052	0.104	0.052			0.26	0.104	0.156	0.104
		0.104	0.052	0.104	0.052	5.668	0.78	0.104	0.052	0.208	0.052	0.104	0.052			0.26	0.104	0.156	0.104
		0.104	0.052	0.104	0.052	5.72	0.78	0.104	0.052	0.208	0.052	0.104	0.052			0.26	0.104	0.156	0.104
		0.104	0.052	0.104	0.052	5.824	0.78	0.104	0.052	0.208	0.052	0.104	0.052			0.26	0.104	0.156	0.104
		0.104	0.052	0.104	0.052	6.032	0.78	0.104	0.052	0.208	0.052	0.104	0.052			0.26	0.104	0.156	0.104
		0.104	0.052	0.104	0.052	6.292	0.832	0.104	0.052	0.208	0.052	0.104	0.052			0.26	0.104	0.156	0.104
		0.104	0.052	0.104	0.052	6.396	0.832	0.104	0.052	0.208	0.052	0.104	0.052			0.26	0.104	0.156	0.104
		0.104	0.052	0.104	0.052	6.396	0.884	0.104	0.052	0.208	0.052	0.104	0.052			0.26	0.104	0.156	0.104
		0.104	0.052	0.104	0.052	6.5	0.884	0.104	0.052	0.208	0.052	0.104	0.052			0.26	0.104	0.156	0.104
		0.104	0.052	0.104	0.052	6.552	1.04	0.104	0.052	0.208	0.052	0.104	0.052			0.26	0.104	0.156	0.104
		0.104	0.052	0.104	0.052	6.552	1.04	0.104	0.052	0.208	0.052	0.104	0.052			0.26	0.156	0.156	0.104
		0.104	0.052	0.104	0.052	7.02	1.144	0.104	0.052	0.208	0.052	0.104	0.052			0.26	0.156	0.156	0.104
		0.104	0.052	0.104	0.052	7.124	1.248	0.104	0.052	0.208	0.052	0.104	0.052			0.26	0.156	0.156	0.104
		0.104	0.052	0.104	0.052	7.436	1.456	0.104	0.052	0.208	0.052	0.104	0.052			0.26	0.156	0.156	0.104
		0.104	0.052	0.104	0.052	7.592	1.508	0.104	0.052	0.208	0.052	0.104	0.052			0.26	0.156	0.156	0.104
		0.104	0.052	0.104	0.052	7.8	1.664	0.104	0.052	0.208	0.052	0.104	0.052			0.26	0.156	0.156	0.104
		0.104	0.052	0.104	0.052	7.852	1.768	0.104	0.052	0.208	0.052	0.104	0.052			0.26	0.156	0.156	0.104
		0.104	0.052	0.104	0.052	7.852	1.924	0.104	0.052	0.208	0.052	0.104	0.052			0.26	0.156	0.156	0.104
		0.104	0.052	0.104	0.052	8.528	1.976	0.104	0.052	0.208	0.052	0.104	0.052			0.26	0.156	0.156	0.104
		0.104	0.052	0.104	0.052	8.84	2.34	0.104	0.052	0.208	0.052	0.104	0.052			0.26	0.156	0.156	0.104
		0.104	0.052	0.104	0.052	9.204	3.328	0.104	0.052	0.208	0.052	0.104	0.052			0.26	0.156	0.156	0.104
		0.104	0.052	0.104	0.052	9.308	3.588	0.104	0.052	0.208	0.052	0.104	0.052			0.26	0.156	0.156	0.104
		0.104	0.052	0.104	0.052	9.308		0.104	0.052	0.208	0.052	0.104	0.052			0.26	0.156	0.156	0.104
		0.104	0.052	0.104	0.052	9.464		0.104	0.052	0.208	0.052	0.104	0.052			0.26	0.156	0.156	0.104
		0.104	0.052	0.104	0.052	9.672		0.104	0.052	0.208	0.052	0.104	0.052			0.26	0.156	0.156	0.104
		0.104	0.052	0.104	0.052	9.932		0.104	0.052	0.208	0.052	0.104	0.052			0.26	0.156	0.156	0.104
		0.104	0.052	0.104	0.052	9.984		0.104	0.052	0.208	0.052	0.104	0.052			0.26	0.156	0.156	0.104
		0.104	0.052	0.104	0.052	10.244		0.104	0.052	0.208	0.052	0.104	0.052			0.26	0.156	0.156	0.104
		0.104	0.052	0.104	0.052	10.712		0.104	0.052	0.208	0.052	0.104	0.052			0.26	0.156	0.156	0.104
		0.104	0.052	0.104	0.052	11.076		0.104	0.052	0.208	0.052	0.104	0.052			0.26	0.156	0.156	0.104
		0.104	0.052	0.104	0.052	11.96		0.104	0.052	0.208	0.052	0.104	0.052			0.26	0.156	0.156	0.104
		0.104	0.052	0.104	0.052	12.22		0.104	0.052	0.208	0.052	0.104	0.052			0.26	0.156	0.156	0.104
		0.104	0.052	0.104	0.052	12.74		0.104	0.052	0.208	0.052	0.104	0.052			0.26	0.156	0.156	0.104
		0.104	0.052	0.104	0.052	13.988		0.104	0.052	0.208	0.052	0.104	0.052			0.26	0.156	0.156	0.104
		0.104	0.052	0.104	0.052	14.768		0.104	0.052	0.208	0.052	0.104	0.052			0.26	0.156	0.156	0.104
		0.104	0.052	0.104	0.052	14.924		0.104	0.052	0.208	0.052	0.104	0.052			0.26	0.156	0.156	0.104
		0.104	0.052	0.104	0.052	16.692		0.104	0.052	0.208	0.052	0.104	0.052			0.26	0.156	0.156	0.104
		0.104	0.052	0.104	0.052	17.316		0.104	0.052	0.208	0.052	0.104	0.052			0.26	0.156	0.156	0.104
		0.104	0.052	0.104	0.052	20.176		0.104	0.052	0.208	0.052	0.104	0.052			0.26	0.156	0.156	0.104
		0.104	0.052	0.104	0.052	20.384		0.104	0.052	0.208	0.052	0.104	0.052			0.26	0.156	0.156	0.104
		0.104	0.052	0.104	0.052	24.336		0.104	0.052	0.208	0.052	0.104	0.052			0.26	0.156	0.156	0.104
		0.104	0.052	0.104	0.052	25.168		0.104	0.052	0.26	0.052	0.104	0.052			0.26	0.156	0.156	0.104
		0.104	0.052	0.104	0.052			0.104	0.052	0.26	0.052	0.104	0.052			0.26	0.156	0.156	0.104
		0.104	0.052	0.104	0.052			0.104	0.052	0.26	0.052	0.104	0.052			0.26	0.156	0.156	0.104
		0.104	0.052	0.104	0.052			0.104	0.052	0.26	0.052	0.104	0.052			0.26	0.156	0.156	0.104
		0.104	0.052	0.104	0.052			0.104	0.052	0.26	0.052	0.104	0.052			0.26	0.156	0.156	0.104
		0.104	0.052	0.104	0.052			0.104	0.052	0.26	0.052	0.104	0.052			0.26	0.156	0.156	0.104
		0.104	0.052	0.104	0.052			0.104	0.052	0.26	0.052	0.104	0.052			0.26	0.156	0.156	0.104
		0.104	0.052	0.104	0.052			0.104	0.052	0.26	0.052	0.104	0.052			0.26	0.156	0.156	0.104
		0.104	0.052	0.104	0.052			0.104	0.052	0.26	0.052	0.104	0.052			0.26	0.156	0.156	0.104
		0.104	0.052	0.104	0.052			0.104	0.052	0.26	0.052	0.104	0.052			0.26	0.156	0.156	0.104
		0.104	0.052	0.104	0.052			0.104	0.052	0.26	0.052	0.104	0.052			0.26	0.156	0.156	0.104
		0.104	0.052	0.104	0.052			0.104	0.052	0.26	0.052	0.104	0.052			0.26	0.156	0.156	0.104
		0.104	0.052	0.104	0.052			0.104	0.052	0.26	0.052	0.104	0.052			0.26	0.156	0.156	0.104
		0.104	0.052	0.104	0.052			0.104	0.052	0.26	0.052	0.104	0.052			0.26	0.156	0.156	0.104
		0.104	0.052	0.104	0.052			0.104	0.052	0.26	0.052	0.104	0.052			0.26	0.156	0.156	0.104
		0.104	0.052	0.104	0.052			0.104	0.052	0.26	0.052	0.104	0.052			0.26	0.156	0.156	0.104
		0.104	0.052	0.104	0.052			0.104	0.052	0.26	0.052	0.104	0.052			0.26	0.156	0.156	0.104
		0.104	0.052	0.104	0.052			0.104	0.052	0.26	0.052	0.104	0.052			0.26	0.156	0.156	0.104
		0.104	0.052	0.104	0.052			0.104	0.052	0.26	0.052	0.104	0.052			0.26	0.156	0.156	0.104
		0.104	0.052	0.104	0.052			0.104	0.052	0.26	0.052	0.104	0.052			0.26	0.156	0.156	0.104
		0.104	0.052	0.104	0.052			0.104	0.052	0.26	0.052	0.104	0.052			0.26	0.156	0.208	0.104
		0.104	0.052	0.104	0.052			0.104	0.052	0.26	0.052	0.104	0.052			0.26	0.156	0.208	0.104
		0.104	0.052	0.104	0.052			0.104	0.052	0.26	0.052	0.104	0.052			0.26	0.156	0.208	0.104
		0.104	0.052	0.104	0.052			0.104	0.052	0.26	0.104	0.104	0.052			0.26	0.156	0.208	0.104
		0.104	0.052	0.104	0.052			0.104	0.052	0.26	0.104	0.104	0.052			0.26	0.156	0.208	0.104
		0.104	0.052	0.104	0.052			0.104	0.052	0.26	0.104	0.104	0.052			0.26	0.156	0.208	0.104
		0.104	0.052	0.104	0.052			0.104	0.052	0.26	0.104	0.104	0.052			0.26	0.156	0.208	0.104
		0.104	0.052	0.156	0.052			0.104	0.052	0.26	0.104	0.104	0.052			0.26	0.156	0.208	0.104
		0.104	0.052	0.156	0.052			0.104	0.052	0.26	0.104	0.104	0.052			0.26	0.156	0.208	0.104
		0.104	0.052	0.156	0.052			0.104	0.052	0.26	0.104	0.104	0.052			0.26	0.156	0.208	0.104
		0.104	0.052	0.156	0.052			0.104	0.052	0.26	0.104	0.104	0.052			0.26	0.156	0.208	0.104
		0.104	0.052	0.156	0.052			0.104	0.052	0.26	0.104	0.104	0.052			0.26	0.156	0.208	0.104
		0.104	0.052	0.156	0.052			0.104	0.052	0.26	0.104	0.104	0.052			0.26	0.156	0.208	0.104
		0.104	0.052	0.156	0.052			0.104	0.052	0.26	0.104	0.104	0.052			0.26	0.156	0.208	0.104
		0.104	0.052	0.156	0.052			0.104	0.052	0.26	0.104	0.104	0.052			0.26	0.156	0.208	0.104
		0.104	0.052	0.156	0.052			0.104	0.052	0.26	0.104	0.104	0.052			0.26	0.156	0.208	0.104
		0.104	0.052	0.156	0.052			0.104	0.052	0.26	0.104	0.104	0.052			0.312	0.156	0.208	0.104
		0.104	0.052	0.156	0.052			0.104	0.052	0.26	0.104	0.104	0.052			0.312	0.156	0.208	0.104
		0.104	0.052	0.156	0.052			0.104	0.052	0.26	0.104	0.104	0.052			0.312	0.156	0.208	0.104
		0.104	0.052	0.156	0.052			0.104	0.052	0.26	0.104	0.104	0.052			0.312	0.156	0.208	0.104
		0.104	0.052	0.156	0.052			0.104	0.052	0.26	0.104	0.104	0.052			0.312	0.156	0.208	0.104
		0.104	0.052	0.156	0.052			0.104	0.052	0.26	0.104	0.104	0.052			0.312	0.156	0.208	0.104
		0.104	0.052	0.156	0.052			0.104	0.052	0.26	0.104	0.104	0.052			0.312	0.156	0.208	0.104
		0.104	0.052	0.156	0.052			0.104	0.052	0.26	0.104	0.104	0.052			0.312	0.156	0.208	0.104
		0.104	0.052	0.156	0.052			0.104	0.052	0.26	0.104	0.104	0.052			0.312	0.156	0.208	0.104
		0.104	0.052	0.156	0.052			0.104	0.052	0.26	0.104	0.104	0.052			0.312	0.156	0.208	0.104
		0.104	0.052	0.156	0.052			0.156	0.052	0.26	0.104	0.104	0.052			0.312	0.156	0.208	0.104
		0.104	0.052	0.156	0.052			0.156	0.052	0.26	0.104	0.104	0.052			0.312	0.156	0.208	0.104
		0.104	0.052	0.156	0.052			0.156	0.052	0.26	0.104	0.104	0.052			0.312	0.156	0.208	0.104
		0.104	0.052	0.156	0.052			0.156	0.052	0.26	0.104	0.104	0.052			0.312	0.156	0.208	0.104
		0.104	0.052	0.156	0.052			0.156	0.052	0.26	0.104	0.104	0.052			0.312	0.156	0.208	0.104
		0.104	0.052	0.156	0.052			0.156	0.052	0.26	0.104	0.104	0.052			0.312	0.156	0.208	0.104
		0.104	0.052	0.156	0.052			0.156	0.052	0.26	0.104	0.104	0.052			0.312	0.156	0.208	0.104
		0.104	0.052	0.156	0.052			0.156	0.052	0.26	0.104	0.104	0.052			0.312	0.156	0.208	0.104
		0.104	0.052	0.156	0.052			0.156	0.052	0.26	0.104	0.104	0.052			0.312	0.156	0.208	0.104
		0.104	0.052	0.156	0.052			0.156	0.052	0.26	0.104	0.104	0.052			0.312	0.156	0.208	0.104
		0.104	0.052	0.156	0.052			0.156	0.052	0.26	0.104	0.104	0.052			0.312	0.156	0.208	0.104
		0.104	0.052	0.156	0.052			0.156	0.052	0.26	0.104	0.104	0.052			0.312	0.156	0.208	0.104
		0.104	0.052	0.156	0.052			0.156	0.052	0.26	0.104	0.104	0.052			0.312	0.156	0.208	0.104
		0.104	0.052	0.156	0.052			0.156	0.052	0.26	0.104	0.104	0.052			0.312	0.156	0.208	0.104
		0.104	0.052	0.156	0.052			0.156	0.052	0.26	0.104	0.104	0.052			0.312	0.156	0.208	0.104
		0.104	0.052	0.156	0.052			0.156	0.052	0.26	0.104	0.104	0.052			0.312	0.156	0.208	0.104
		0.104	0.052	0.156	0.052			0.156	0.052	0.26	0.104	0.104	0.052			0.312	0.156	0.208	0.104
		0.104	0.052	0.156	0.052			0.156	0.052	0.26	0.104	0.104	0.052			0.312	0.156	0.208	0.104
		0.104	0.052	0.156	0.052			0.156	0.052	0.26	0.104	0.104	0.052			0.312	0.156	0.208	0.104
		0.104	0.052	0.156	0.052			0.156	0.052	0.26	0.104	0.104	0.052			0.312	0.156	0.208	0.104
		0.104	0.052	0.156	0.052			0.156	0.052	0.26	0.104	0.104	0.052			0.312	0.156	0.208	0.104
		0.104	0.052	0.156	0.052			0.156	0.052	0.26	0.104	0.104	0.052			0.312	0.156	0.208	0.104
		0.104	0.052	0.156	0.052			0.156	0.052	0.26	0.104	0.104	0.052			0.312	0.156	0.208	0.104
		0.104	0.052	0.156	0.052			0.156	0.052	0.26	0.104	0.104	0.052			0.312	0.156	0.208	0.104
		0.104	0.052	0.156	0.052			0.156	0.052	0.26	0.104	0.104	0.052			0.312	0.156	0.208	0.104
		0.104	0.052	0.156	0.052			0.156	0.052	0.26	0.104	0.104	0.052			0.312	0.156	0.208	0.104
		0.104	0.052	0.156	0.052			0.156	0.052	0.26	0.104	0.104	0.052			0.312	0.156	0.208	0.104
		0.104	0.052	0.156	0.052			0.156	0.052	0.26	0.104	0.104	0.052			0.312	0.156	0.208	0.104
		0.104	0.052	0.156	0.052			0.156	0.052	0.26	0.104	0.104	0.052			0.312	0.156	0.208	0.104
		0.104	0.052	0.156	0.052			0.156	0.052	0.26	0.104	0.104	0.052			0.312	0.156	0.208	0.104
		0.104	0.052	0.156	0.052			0.156	0.052	0.26	0.104	0.104	0.052			0.312	0.156	0.208	0.104
		0.104	0.052	0.156	0.052			0.156	0.052	0.26	0.104	0.104	0.052			0.312	0.156	0.208	0.104
		0.104	0.052	0.156	0.052			0.156	0.052	0.26	0.104	0.104	0.052			0.312	0.156	0.208	0.104
		0.104	0.052	0.156	0.052			0.156	0.052	0.26	0.104	0.104	0.052			0.312	0.156	0.208	0.104
		0.104	0.052	0.156	0.052			0.156	0.052	0.26	0.104	0.104	0.052			0.312	0.156	0.208	0.104
		0.104	0.052	0.156	0.052			0.156	0.052	0.26	0.104	0.104	0.052			0.312	0.156	0.208	0.104
		0.104	0.052	0.156	0.052			0.156	0.052	0.26	0.104	0.104	0.052			0.312	0.156	0.208	0.104
		0.104	0.052	0.156	0.052			0.156	0.052	0.26	0.104	0.104	0.052			0.312	0.156	0.208	0.104
		0.104	0.052	0.156	0.052			0.156	0.052	0.26	0.104	0.104	0.052			0.312	0.156	0.208	0.104
		0.104	0.052	0.156	0.052			0.156	0.052	0.26	0.104	0.104	0.052			0.312	0.156	0.208	0.104
		0.104	0.052	0.156	0.052			0.156	0.052	0.26	0.104	0.104	0.052			0.312	0.156	0.208	0.104
		0.104	0.052	0.156	0.052			0.156	0.052	0.26	0.104	0.104	0.052			0.312	0.156	0.208	0.104
		0.104	0.052	0.156	0.052			0.156	0.052	0.26	0.104	0.104	0.052			0.312	0.156	0.208	0.156
		0.104	0.052	0.156	0.052			0.156	0.052	0.26	0.104	0.104	0.052			0.312	0.156	0.208	0.156
		0.104	0.052	0.156	0.052			0.156	0.052	0.26	0.104	0.104	0.052			0.312	0.156	0.208	0.156
		0.104	0.052	0.156	0.052			0.156	0.052	0.26	0.104	0.104	0.052			0.312	0.156	0.208	0.156
		0.104	0.052	0.156	0.052			0.156	0.052	0.26	0.104	0.104	0.052			0.312	0.156	0.208	0.156
		0.104	0.052	0.156	0.052			0.156	0.052	0.26	0.104	0.104	0.052			0.312	0.156	0.208	0.156
		0.104	0.052	0.156	0.052			0.156	0.052	0.26	0.104	0.104	0.052			0.312	0.156	0.208	0.156
		0.104	0.052	0.156	0.052			0.156	0.052	0.26	0.104	0.104	0.052			0.312	0.156	0.208	0.156
		0.104	0.052	0.156	0.052			0.156	0.052	0.26	0.104	0.104	0.052			0.312	0.156	0.208	0.156
		0.104	0.052	0.156	0.052			0.156	0.052	0.26	0.104	0.104	0.052			0.312	0.156	0.208	0.156
		0.104	0.052	0.156	0.052			0.156	0.052	0.26	0.104	0.104	0.052			0.312	0.156	0.208	0.156
		0.104	0.052	0.156	0.052			0.156	0.052	0.26	0.104	0.104	0.052			0.312	0.156	0.208	0.156
		0.104	0.052	0.156	0.052			0.156	0.052	0.26	0.104	0.104	0.052			0.312	0.156	0.208	0.156
		0.104	0.052	0.156	0.052			0.156	0.052	0.26	0.104	0.104	0.052			0.364	0.156	0.208	0.156
		0.104	0.052	0.156	0.052			0.156	0.052	0.26	0.104	0.104	0.052			0.364	0.156	0.208	0.156
		0.104	0.052	0.156	0.052			0.156	0.052	0.26	0.104	0.104	0.052			0.364	0.156	0.208	0.156
		0.104	0.052	0.156	0.052			0.156	0.052	0.26	0.104	0.104	0.052			0.364	0.156	0.208	0.156
		0.104	0.052	0.156	0.052			0.156	0.052	0.26	0.104	0.104	0.052			0.364	0.156	0.208	0.156
		0.104	0.052	0.156	0.052			0.156	0.052	0.26	0.104	0.104	0.052			0.364	0.156	0.208	0.156
		0.104	0.052	0.156	0.052			0.156	0.052	0.26	0.104	0.104	0.052			0.364	0.156	0.208	0.156
		0.104	0.052	0.156	0.052			0.156	0.052	0.26	0.104	0.104	0.052			0.364	0.156	0.208	0.156
		0.104	0.052	0.156	0.052			0.156	0.052	0.312	0.104	0.104	0.052			0.364	0.156	0.208	0.156
		0.104	0.052	0.156	0.052			0.156	0.052	0.312	0.104	0.104	0.052			0.364	0.156	0.208	0.156
		0.104	0.052	0.156	0.052			0.156	0.052	0.312	0.104	0.104	0.052			0.364	0.156	0.208	0.156
		0.104	0.052	0.156	0.052			0.156	0.052	0.312	0.104	0.104	0.052			0.364	0.156	0.208	0.156
		0.104	0.052	0.156	0.052			0.156	0.052	0.312	0.104	0.104	0.052			0.364	0.156	0.208	0.156
		0.104	0.052	0.156	0.052			0.156	0.052	0.312	0.104	0.104	0.052			0.364	0.156	0.208	0.156
		0.104	0.052	0.156	0.052			0.156	0.052	0.312	0.104	0.104	0.052			0.364	0.156	0.208	0.156
		0.104	0.052	0.156	0.052			0.156	0.052	0.312	0.104	0.104	0.052			0.364	0.156	0.208	0.156
		0.104	0.052	0.156	0.052			0.156	0.052	0.312	0.104	0.104	0.052			0.364	0.156	0.208	0.156
		0.104	0.052	0.156	0.052			0.156	0.052	0.312	0.104	0.104	0.052			0.364	0.156	0.208	0.156
		0.104	0.052	0.156	0.052			0.156	0.052	0.312	0.104	0.104	0.052			0.364	0.156	0.208	0.156
		0.104	0.052	0.156	0.052			0.156	0.052	0.312	0.104	0.104	0.052			0.364	0.156	0.208	0.156
		0.104	0.052	0.156	0.052			0.156	0.052	0.312	0.104	0.104	0.052			0.364	0.156	0.208	0.156
		0.104	0.052	0.156	0.052			0.156	0.052	0.312	0.104	0.104	0.052			0.364	0.156	0.208	0.156
		0.104	0.052	0.156	0.052			0.156	0.052	0.312	0.104	0.104	0.052			0.364	0.156	0.208	0.156
		0.104	0.052	0.156	0.052			0.156	0.052	0.312	0.104	0.104	0.052			0.364	0.156	0.208	0.156
		0.104	0.052	0.156	0.052			0.156	0.052	0.312	0.104	0.104	0.052			0.364	0.156	0.208	0.156
		0.104	0.052	0.156	0.052			0.156	0.052	0.312	0.104	0.104	0.052			0.364	0.156	0.208	0.156
		0.104	0.052	0.156	0.052			0.156	0.052	0.312	0.104	0.104	0.052			0.364	0.156	0.208	0.156
		0.104	0.052	0.156	0.052			0.156	0.052	0.312	0.104	0.104	0.052			0.364	0.156	0.208	0.156
		0.104	0.052	0.156	0.052			0.156	0.052	0.312	0.104	0.104	0.052			0.364	0.156	0.208	0.156
		0.104	0.052	0.156	0.052			0.156	0.052	0.312	0.104	0.104	0.052			0.364	0.156	0.208	0.156
		0.104	0.052	0.156	0.052			0.156	0.052	0.312	0.104	0.104	0.052			0.364	0.156	0.208	0.156
		0.104	0.052	0.156	0.052			0.156	0.052	0.312	0.104	0.104	0.052			0.364	0.156	0.208	0.156
		0.104	0.052	0.156	0.052			0.156	0.052	0.312	0.104	0.104	0.052			0.364	0.156	0.208	0.156
		0.104	0.052	0.156	0.052			0.156	0.052	0.312	0.104	0.104	0.052			0.364	0.156	0.208	0.156
		0.104	0.052	0.156	0.052			0.156	0.052	0.312	0.104	0.104	0.052			0.364	0.156	0.208	0.156
		0.104	0.052	0.156	0.052			0.156	0.052	0.312	0.104	0.104	0.052			0.364	0.156	0.208	0.156
		0.104	0.052	0.156	0.052			0.156	0.052	0.312	0.104	0.104	0.052			0.364	0.156	0.208	0.156
		0.104	0.052	0.156	0.052			0.156	0.052	0.312	0.104	0.104	0.052			0.364	0.156	0.208	0.156
		0.104	0.052	0.156	0.052			0.156	0.052	0.312	0.104	0.104	0.052			0.364	0.156	0.208	0.156
		0.104	0.052	0.156	0.052			0.156	0.052	0.312	0.104	0.104	0.052			0.364	0.156	0.208	0.156
		0.104	0.052	0.156	0.052			0.156	0.052	0.312	0.104	0.104	0.052			0.364	0.156	0.208	0.156
		0.104	0.052	0.156	0.052			0.156	0.052	0.312	0.104	0.104	0.052			0.364	0.156	0.208	0.156
		0.104	0.052	0.156	0.052			0.156	0.052	0.312	0.104	0.104	0.052			0.364	0.156	0.208	0.156
		0.104	0.052	0.156	0.052			0.156	0.052	0.312	0.104	0.104	0.052			0.364	0.156	0.208	0.156
		0.104	0.052	0.156	0.052			0.156	0.052	0.312	0.104	0.104	0.052			0.364	0.156	0.208	0.156
		0.104	0.052	0.156	0.052			0.156	0.052	0.312	0.104	0.104	0.052			0.364	0.156	0.208	0.156
		0.104	0.052	0.156	0.052			0.156	0.052	0.312	0.104	0.104	0.052			0.364	0.156	0.208	0.156
		0.104	0.052	0.156	0.052			0.156	0.052	0.312	0.104	0.104	0.052			0.364	0.156	0.208	0.156
		0.104	0.052	0.156	0.052			0.156	0.052	0.312	0.104	0.104	0.052			0.364	0.156	0.208	0.156
		0.104	0.052	0.156	0.052			0.156	0.052	0.312	0.104	0.104	0.052			0.364	0.156	0.208	0.156
		0.104	0.052	0.156	0.052			0.156	0.052	0.312	0.104	0.104	0.052			0.364	0.156	0.208	0.156
		0.104	0.052	0.156	0.052			0.156	0.052	0.312	0.104	0.104	0.052			0.364	0.156	0.208	0.156
		0.104	0.052	0.156	0.052			0.156	0.052	0.312	0.104	0.104	0.052			0.364	0.208	0.208	0.156
		0.104	0.052	0.156	0.052			0.156	0.052	0.312	0.104	0.104	0.052			0.364	0.208	0.208	0.156
		0.104	0.052	0.156	0.052			0.156	0.052	0.312	0.104	0.104	0.052			0.364	0.208	0.208	0.156
		0.104	0.052	0.156	0.052			0.156	0.052	0.312	0.104	0.104	0.052			0.364	0.208	0.208	0.156
		0.104	0.052	0.156	0.052			0.156	0.052	0.312	0.104	0.104	0.052			0.364	0.208	0.208	0.156
		0.104	0.052	0.156	0.052			0.156	0.052	0.312	0.104	0.104	0.052			0.364	0.208	0.208	0.156
		0.104	0.052	0.156	0.052			0.156	0.052	0.312	0.104	0.104	0.052			0.364	0.208	0.208	0.156
		0.104	0.052	0.156	0.052			0.156	0.052	0.312	0.104	0.104	0.052			0.364	0.208	0.208	0.156
		0.104	0.052	0.156	0.052			0.156	0.052	0.312	0.104	0.104	0.052			0.416	0.208	0.208	0.156
		0.104	0.052	0.156	0.052			0.156	0.052	0.312	0.104	0.104	0.052			0.416	0.208	0.208	0.156
		0.104	0.052	0.156	0.052			0.156	0.052	0.312	0.104	0.104	0.052			0.416	0.208	0.208	0.156
		0.104	0.052	0.156	0.052			0.156	0.052	0.312	0.104	0.104	0.052			0.416	0.208	0.26	0.156
		0.104	0.052	0.156	0.052			0.156	0.052	0.312	0.104	0.104	0.052			0.416	0.208	0.26	0.156
		0.104	0.052	0.156	0.052			0.156	0.052	0.312	0.104	0.104	0.052			0.416	0.208	0.26	0.156
		0.104	0.052	0.156	0.052			0.156	0.052	0.312	0.104	0.104	0.052			0.416	0.208	0.26	0.156
		0.104	0.052	0.156	0.052			0.156	0.052	0.312	0.104	0.104	0.052			0.416	0.208	0.26	0.156
		0.104	0.052	0.156	0.052			0.156	0.052	0.312	0.104	0.104	0.052			0.416	0.208	0.26	0.156
		0.104	0.052	0.156	0.052			0.156	0.052	0.312	0.104	0.104	0.052			0.416	0.208	0.26	0.156
		0.104	0.052	0.156	0.052			0.156	0.052	0.312	0.104	0.104	0.052			0.416	0.208	0.26	0.156
		0.104	0.052	0.156	0.052			0.156	0.052	0.312	0.104	0.104	0.052			0.416	0.208	0.26	0.156
		0.104	0.052	0.156	0.052			0.156	0.052	0.312	0.104	0.104	0.052			0.416	0.208	0.26	0.156
		0.104	0.052	0.156	0.052			0.156	0.052	0.312	0.104	0.104	0.052			0.416	0.208	0.26	0.156
		0.104	0.052	0.156	0.052			0.156	0.052	0.312	0.104	0.104	0.052			0.416	0.208	0.26	0.156
		0.104	0.052	0.156	0.052			0.156	0.052	0.312	0.104	0.104	0.052			0.416	0.208	0.26	0.156
		0.104	0.052	0.156	0.052			0.156	0.052	0.312	0.104	0.104	0.052			0.416	0.208	0.26	0.156
		0.104	0.052	0.156	0.052			0.156	0.052	0.312	0.104	0.104	0.052			0.416	0.208	0.26	0.156
		0.104	0.052	0.156	0.052			0.156	0.052	0.312	0.104	0.104	0.052			0.416	0.208	0.26	0.156
		0.104	0.052	0.156	0.052			0.156	0.052	0.312	0.104	0.104	0.052			0.416	0.208	0.26	0.156
		0.104	0.052	0.156	0.052			0.156	0.052	0.312	0.104	0.104	0.052			0.416	0.208	0.26	0.156
		0.104	0.052	0.156	0.052			0.156	0.052	0.312	0.104	0.104	0.052			0.416	0.208	0.26	0.156
		0.104	0.052	0.156	0.052			0.156	0.052	0.312	0.104	0.104	0.052			0.416	0.208	0.26	0.156
		0.104	0.052	0.156	0.052			0.156	0.052	0.312	0.104	0.104	0.052			0.416	0.208	0.26	0.156
		0.104	0.052	0.156	0.052			0.156	0.052	0.312	0.104	0.104	0.052			0.416	0.208	0.26	0.156
		0.104	0.052	0.156	0.052			0.156	0.052	0.312	0.104	0.104	0.052			0.416	0.208	0.26	0.156
		0.104	0.052	0.156	0.052			0.156	0.052	0.312	0.104	0.104	0.052			0.416	0.208	0.26	0.156
		0.104	0.052	0.156	0.052			0.156	0.052	0.312	0.104	0.104	0.052			0.416	0.208	0.26	0.156
		0.104	0.052	0.156	0.052			0.156	0.052	0.312	0.104	0.104	0.052			0.416	0.208	0.26	0.156
		0.104	0.052	0.156	0.052			0.156	0.052	0.312	0.104	0.104	0.052			0.416	0.208	0.26	0.156
		0.104	0.052	0.156	0.052			0.156	0.052	0.312	0.104	0.104	0.052			0.416	0.208	0.26	0.156
		0.104	0.052	0.156	0.052			0.156	0.052	0.312	0.104	0.104	0.052			0.416	0.208	0.26	0.156
		0.104	0.052	0.156	0.052			0.156	0.052	0.312	0.104	0.104	0.052			0.416	0.208	0.26	0.156
		0.104	0.052	0.156	0.052			0.156	0.052	0.312	0.104	0.104	0.052			0.416	0.208	0.26	0.156
		0.104	0.052	0.156	0.052			0.156	0.052	0.312	0.104	0.104	0.052			0.416	0.208	0.26	0.156
		0.104	0.052	0.156	0.052			0.156	0.052	0.312	0.104	0.104	0.052			0.416	0.208	0.26	0.156
		0.104	0.052	0.156	0.052			0.156	0.052	0.312	0.104	0.104	0.052			0.416	0.208	0.26	0.156
		0.104	0.052	0.156	0.052			0.156	0.052	0.312	0.104	0.104	0.052			0.416	0.208	0.26	0.156
		0.104	0.052	0.156	0.052			0.156	0.052	0.312	0.104	0.104	0.052			0.416	0.208	0.26	0.156
		0.104	0.052	0.156	0.052			0.156	0.052	0.312	0.104	0.104	0.052			0.416	0.208	0.26	0.156
		0.104	0.052	0.156	0.052			0.156	0.052	0.312	0.104	0.104	0.052			0.416	0.208	0.26	0.156
		0.104	0.052	0.156	0.052			0.156	0.052	0.312	0.104	0.104	0.052			0.416	0.208	0.26	0.156
		0.104	0.052	0.156	0.052			0.156	0.052	0.312	0.104	0.104	0.052			0.416	0.208	0.26	0.156
		0.104	0.052	0.156	0.052			0.156	0.052	0.312	0.104	0.104	0.052			0.416	0.208	0.26	0.156
		0.104	0.052	0.156	0.052			0.156	0.052	0.312	0.104	0.104	0.052			0.416	0.208	0.26	0.156
		0.104	0.052	0.156	0.052			0.156	0.052	0.312	0.104	0.104	0.052			0.416	0.208	0.26	0.156
		0.104	0.052	0.156	0.052			0.156	0.052	0.312	0.104	0.104	0.052			0.416	0.208	0.26	0.156
		0.104	0.052	0.156	0.052			0.156	0.052	0.312	0.104	0.104	0.052			0.416	0.208	0.26	0.156
		0.104	0.052	0.156	0.052			0.156	0.052	0.312	0.104	0.104	0.052			0.416	0.208	0.26	0.156
		0.104	0.052	0.156	0.052			0.156	0.052	0.312	0.104	0.104	0.052			0.416	0.208	0.26	0.156
		0.104	0.052	0.156	0.052			0.156	0.052	0.312	0.104	0.104	0.052			0.416	0.208	0.26	0.156
		0.104	0.052	0.156	0.052			0.156	0.052	0.312	0.104	0.104	0.052			0.468	0.208	0.26	0.156
		0.104	0.052	0.156	0.052			0.156	0.052	0.312	0.104	0.104	0.052			0.468	0.208	0.26	0.156
		0.104	0.052	0.156	0.052			0.156	0.052	0.312	0.104	0.104	0.052			0.468	0.208	0.26	0.156
		0.104	0.052	0.156	0.052			0.156	0.052	0.312	0.104	0.104	0.052			0.468	0.208	0.26	0.156
		0.104	0.052	0.156	0.052			0.156	0.052	0.364	0.104	0.104	0.052			0.468	0.208	0.26	0.156
		0.104	0.052	0.156	0.052			0.156	0.052	0.364	0.104	0.104	0.052			0.468	0.208	0.26	0.156
		0.104	0.052	0.156	0.052			0.156	0.052	0.364	0.104	0.104	0.052			0.468	0.208	0.26	0.156
		0.104	0.052	0.156	0.052			0.156	0.052	0.364	0.104	0.104	0.052			0.468	0.208	0.26	0.156
		0.104	0.052	0.156	0.052			0.156	0.052	0.364	0.104	0.104	0.052			0.468	0.208	0.26	0.156
		0.104	0.052	0.156	0.052			0.156	0.052	0.364	0.104	0.104	0.052			0.468	0.208	0.26	0.156
		0.104	0.052	0.156	0.052			0.156	0.052	0.364	0.104	0.104	0.052			0.468	0.208	0.26	0.156
		0.104	0.052	0.156	0.052			0.156	0.052	0.364	0.104	0.104	0.052			0.468	0.208	0.26	0.156
		0.104	0.052	0.156	0.052			0.156	0.052	0.364	0.104	0.104	0.052			0.468	0.208	0.26	0.156
		0.104	0.052	0.156	0.052			0.156	0.052	0.364	0.104	0.104	0.052			0.468	0.208	0.26	0.156
		0.104	0.052	0.156	0.052			0.156	0.052	0.364	0.104	0.104	0.052			0.468	0.208	0.26	0.156
		0.104	0.052	0.156	0.052			0.156	0.052	0.364	0.104	0.104	0.052			0.468	0.208	0.26	0.156
		0.104	0.052	0.156	0.052			0.156	0.052	0.364	0.104	0.104	0.052			0.468	0.208	0.26	0.156
		0.104	0.052	0.156	0.052			0.156	0.052	0.364	0.104	0.104	0.052			0.468	0.208	0.26	0.156
		0.104	0.052	0.156	0.052			0.156	0.052	0.364	0.104	0.104	0.052			0.468	0.208	0.26	0.156
		0.104	0.052	0.156	0.052			0.156	0.052	0.364	0.104	0.104	0.052			0.468	0.208	0.26	0.156
		0.104	0.052	0.156	0.052			0.156	0.052	0.364	0.104	0.156	0.052			0.468	0.208	0.26	0.156
		0.104	0.052	0.156	0.052			0.156	0.052	0.364	0.104	0.156	0.052			0.468	0.208	0.26	0.156
		0.104	0.052	0.156	0.052			0.156	0.052	0.364	0.104	0.156	0.052			0.468	0.208	0.26	0.156
		0.104	0.052	0.156	0.052			0.156	0.052	0.364	0.104	0.156	0.052			0.468	0.208	0.26	0.156
		0.104	0.052	0.156	0.052			0.156	0.052	0.364	0.104	0.156	0.052			0.468	0.208	0.26	0.156
		0.104	0.052	0.156	0.052			0.156	0.052	0.364	0.104	0.156	0.052			0.468	0.208	0.26	0.156
		0.104	0.052	0.156	0.052			0.156	0.052	0.364	0.104	0.156	0.052			0.468	0.208	0.26	0.156
		0.104	0.052	0.156	0.052			0.156	0.052	0.364	0.104	0.156	0.052			0.468	0.208	0.26	0.156
		0.104	0.052	0.156	0.052			0.156	0.052	0.364	0.104	0.156	0.052			0.468	0.208	0.26	0.156
		0.104	0.052	0.156	0.052			0.156	0.052	0.364	0.104	0.156	0.052			0.468	0.208	0.26	0.156
		0.104	0.052	0.156	0.052			0.156	0.052	0.364	0.104	0.156	0.052			0.468	0.208	0.26	0.156
		0.104	0.052	0.156	0.052			0.156	0.104	0.364	0.104	0.156	0.052			0.468	0.208	0.26	0.156
		0.104	0.052	0.156	0.052			0.156	0.104	0.364	0.104	0.156	0.052			0.468	0.208	0.26	0.156
		0.104	0.052	0.156	0.052			0.156	0.104	0.364	0.104	0.156	0.052			0.468	0.208	0.26	0.156
		0.104	0.052	0.156	0.052			0.156	0.104	0.364	0.104	0.156	0.052			0.468	0.208	0.26	0.156
		0.104	0.052	0.156	0.052			0.156	0.104	0.364	0.104	0.156	0.052			0.468	0.208	0.26	0.156
		0.104	0.052	0.156	0.052			0.156	0.104	0.364	0.104	0.156	0.052			0.468	0.208	0.26	0.156
		0.104	0.052	0.156	0.052			0.156	0.104	0.364	0.104	0.156	0.052			0.468	0.208	0.26	0.156
		0.104	0.052	0.156	0.052			0.156	0.104	0.364	0.104	0.156	0.052			0.468	0.208	0.26	0.156
		0.104	0.052	0.156	0.052			0.156	0.104	0.364	0.104	0.156	0.052			0.468	0.208	0.26	0.156
		0.104	0.052	0.156	0.052			0.156	0.104	0.364	0.104	0.156	0.052			0.468	0.208	0.26	0.156
		0.104	0.052	0.156	0.052			0.156	0.104	0.364	0.104	0.156	0.052			0.468	0.208	0.26	0.156
		0.104	0.052	0.156	0.052			0.156	0.104	0.364	0.104	0.156	0.052			0.468	0.208	0.26	0.156
		0.104	0.052	0.156	0.052			0.156	0.104	0.364	0.104	0.156	0.052			0.468	0.208	0.26	0.156
		0.104	0.052	0.156	0.052			0.156	0.104	0.364	0.104	0.156	0.052			0.468	0.208	0.26	0.156
		0.104	0.052	0.156	0.052			0.156	0.104	0.364	0.104	0.156	0.052			0.468	0.208	0.26	0.156
		0.104	0.052	0.156	0.052			0.156	0.104	0.364	0.104	0.156	0.052			0.468	0.208	0.26	0.156
		0.104	0.052	0.156	0.052			0.156	0.104	0.364	0.104	0.156	0.052			0.52	0.208	0.26	0.156
		0.104	0.052	0.156	0.052			0.156	0.104	0.364	0.104	0.156	0.052			0.52	0.208	0.26	0.156
		0.104	0.052	0.156	0.052			0.156	0.104	0.364	0.104	0.156	0.052			0.52	0.208	0.26	0.156
		0.104	0.052	0.156	0.052			0.156	0.104	0.364	0.104	0.156	0.052			0.52	0.208	0.26	0.156
		0.104	0.052	0.156	0.052			0.156	0.104	0.364	0.104	0.156	0.052			0.52	0.208	0.26	0.156
		0.104	0.052	0.156	0.052			0.156	0.104	0.364	0.104	0.156	0.052			0.52	0.208	0.26	0.156
		0.104	0.052	0.156	0.052			0.156	0.104	0.364	0.104	0.156	0.052			0.52	0.208	0.26	0.156
		0.104	0.052	0.156	0.052			0.156	0.104	0.364	0.104	0.156	0.052			0.52	0.208	0.26	0.156
		0.104	0.052	0.156	0.052			0.156	0.104	0.364	0.104	0.156	0.052			0.52	0.208	0.26	0.156
		0.104	0.052	0.156	0.052			0.156	0.104	0.364	0.104	0.156	0.052			0.52	0.208	0.26	0.156
		0.104	0.052	0.156	0.052			0.156	0.104	0.364	0.104	0.156	0.052			0.52	0.208	0.26	0.156
		0.104	0.052	0.156	0.052			0.156	0.104	0.364	0.104	0.156	0.052			0.52	0.208	0.26	0.156
		0.104	0.052	0.156	0.052			0.156	0.104	0.364	0.104	0.156	0.052			0.52	0.208	0.26	0.156
		0.104	0.052	0.156	0.052			0.156	0.104	0.364	0.104	0.156	0.052			0.52	0.208	0.26	0.156
		0.104	0.052	0.156	0.052			0.156	0.104	0.364	0.104	0.156	0.052			0.52	0.208	0.26	0.156
		0.104	0.052	0.156	0.052			0.156	0.104	0.364	0.104	0.156	0.052			0.52	0.208	0.26	0.156
		0.104	0.052	0.156	0.052			0.156	0.104	0.364	0.104	0.156	0.052			0.52	0.208	0.26	0.156
		0.104	0.052	0.156	0.052			0.156	0.104	0.364	0.104	0.156	0.052			0.52	0.208	0.26	0.156
		0.104	0.052	0.156	0.052			0.156	0.104	0.364	0.104	0.156	0.052			0.52	0.208	0.26	0.156
		0.104	0.052	0.156	0.052			0.156	0.104	0.364	0.104	0.156	0.052			0.52	0.208	0.26	0.156
		0.104	0.052	0.156	0.052			0.156	0.104	0.364	0.104	0.156	0.052			0.52	0.208	0.26	0.156
		0.104	0.052	0.156	0.052			0.156	0.104	0.364	0.104	0.156	0.052			0.52	0.208	0.26	0.156
		0.104	0.052	0.156	0.052			0.156	0.104	0.364	0.104	0.156	0.052			0.52	0.208	0.26	0.156
		0.104	0.052	0.156	0.052			0.156	0.104	0.364	0.104	0.156	0.052			0.52	0.208	0.26	0.156
		0.104	0.052	0.156	0.052			0.156	0.104	0.364	0.104	0.156	0.052			0.52	0.208	0.26	0.156
		0.104	0.052	0.156	0.052			0.156	0.104	0.364	0.104	0.156	0.052			0.52	0.208	0.26	0.156
		0.104	0.052	0.156	0.052			0.156	0.104	0.364	0.104	0.156	0.052			0.52	0.208	0.26	0.156
		0.104	0.052	0.156	0.052			0.156	0.104	0.364	0.104	0.156	0.052			0.52	0.208	0.26	0.156
		0.104	0.052	0.156	0.052			0.156	0.104	0.364	0.104	0.156	0.052			0.52	0.208	0.26	0.156
		0.104	0.052	0.156	0.052			0.156	0.104	0.364	0.104	0.156	0.052			0.52	0.208	0.26	0.156
		0.104	0.052	0.156	0.052			0.156	0.104	0.364	0.104	0.156	0.052			0.52	0.208	0.26	0.156
		0.104	0.052	0.156	0.052			0.156	0.104	0.364	0.104	0.156	0.052			0.52	0.208	0.26	0.156
		0.104	0.052	0.156	0.052			0.156	0.104	0.364	0.104	0.156	0.052			0.52	0.208	0.26	0.156
		0.104	0.052	0.156	0.052			0.156	0.104	0.364	0.104	0.156	0.052			0.52	0.208	0.26	0.156
		0.104	0.052	0.156	0.052			0.156	0.104	0.364	0.104	0.156	0.052			0.52	0.208	0.26	0.156
		0.104	0.052	0.156	0.052			0.156	0.104	0.364	0.104	0.156	0.052			0.52	0.208	0.26	0.156
		0.104	0.052	0.156	0.052			0.156	0.104	0.364	0.104	0.156	0.052			0.52	0.208	0.26	0.156
		0.104	0.052	0.156	0.052			0.156	0.104	0.364	0.104	0.156	0.052			0.52	0.208	0.26	0.156
		0.104	0.052	0.156	0.052			0.156	0.104	0.364	0.104	0.156	0.052			0.52	0.208	0.26	0.156
		0.104	0.052	0.156	0.052			0.156	0.104	0.364	0.104	0.156	0.052			0.572	0.208	0.26	0.156
		0.104	0.052	0.156	0.052			0.156	0.104	0.364	0.104	0.156	0.052			0.572	0.208	0.26	0.156
		0.104	0.052	0.208	0.052			0.156	0.104	0.364	0.104	0.156	0.052			0.572	0.208	0.26	0.156
		0.104	0.052	0.208	0.052			0.156	0.104	0.364	0.104	0.156	0.052			0.572	0.208	0.26	0.156
		0.104	0.052	0.208	0.052			0.156	0.104	0.364	0.104	0.156	0.052			0.572	0.208	0.26	0.156
		0.104	0.052	0.208	0.052			0.156	0.104	0.364	0.104	0.156	0.052			0.572	0.208	0.26	0.156
		0.104	0.052	0.208	0.052			0.156	0.104	0.364	0.104	0.156	0.052			0.572	0.208	0.26	0.156
		0.104	0.052	0.208	0.052			0.156	0.104	0.364	0.104	0.156	0.052			0.572	0.208	0.312	0.156
		0.104	0.052	0.208	0.052			0.208	0.104	0.364	0.104	0.156	0.052			0.572	0.208	0.312	0.156
		0.104	0.052	0.208	0.052			0.208	0.104	0.364	0.104	0.156	0.052			0.572	0.208	0.312	0.156
		0.104	0.052	0.208	0.052			0.208	0.104	0.364	0.104	0.156	0.052			0.572	0.208	0.312	0.156
		0.104	0.052	0.208	0.052			0.208	0.104	0.364	0.104	0.156	0.052			0.572	0.208	0.312	0.156
		0.104	0.052	0.208	0.052			0.208	0.104	0.364	0.104	0.156	0.052			0.572	0.208	0.312	0.156
		0.104	0.052	0.208	0.052			0.208	0.104	0.364	0.104	0.156	0.052			0.572	0.208	0.312	0.156
		0.104	0.052	0.208	0.052			0.208	0.104	0.364	0.104	0.156	0.052			0.572	0.208	0.312	0.156
		0.104	0.052	0.208	0.052			0.208	0.104	0.364	0.104	0.156	0.052			0.572	0.26	0.312	0.156
		0.104	0.052	0.208	0.052			0.208	0.104	0.364	0.104	0.156	0.052			0.572	0.26	0.312	0.156
		0.104	0.052	0.208	0.052			0.208	0.104	0.364	0.104	0.156	0.052			0.572	0.26	0.312	0.156
		0.104	0.052	0.208	0.052			0.208	0.104	0.364	0.104	0.156	0.052			0.572	0.26	0.312	0.156
		0.104	0.052	0.208	0.052			0.208	0.104	0.364	0.104	0.156	0.052			0.572	0.26	0.312	0.156
		0.104	0.052	0.208	0.052			0.208	0.104	0.364	0.104	0.156	0.052			0.572	0.26	0.312	0.156
		0.104	0.052	0.208	0.052			0.208	0.104	0.364	0.104	0.156	0.052			0.572	0.26	0.312	0.156
		0.104	0.052	0.208	0.052			0.208	0.104	0.364	0.104	0.156	0.052			0.572	0.26	0.312	0.156
		0.104	0.052	0.208	0.052			0.208	0.104	0.364	0.104	0.156	0.052			0.572	0.26	0.312	0.156
		0.104	0.052	0.208	0.052			0.208	0.104	0.364	0.104	0.156	0.052			0.572	0.26	0.312	0.156
		0.104	0.052	0.208	0.052			0.208	0.104	0.364	0.104	0.156	0.052			0.572	0.26	0.312	0.156
		0.104	0.052	0.208	0.052			0.208	0.104	0.364	0.104	0.156	0.052			0.572	0.26	0.312	0.156
		0.104	0.052	0.208	0.052			0.208	0.104	0.364	0.104	0.156	0.052			0.572	0.26	0.312	0.156
		0.104	0.052	0.208	0.052			0.208	0.104	0.364	0.104	0.156	0.052			0.572	0.26	0.312	0.208
		0.104	0.052	0.208	0.052			0.208	0.104	0.364	0.104	0.156	0.052			0.624	0.26	0.312	0.208
		0.104	0.052	0.208	0.052			0.208	0.104	0.364	0.104	0.156	0.052			0.624	0.26	0.312	0.208
		0.104	0.052	0.208	0.052			0.208	0.104	0.364	0.104	0.156	0.052			0.624	0.26	0.312	0.208
		0.104	0.052	0.208	0.052			0.208	0.104	0.364	0.104	0.156	0.052			0.624	0.26	0.312	0.208
		0.104	0.052	0.208	0.052			0.208	0.104	0.364	0.104	0.156	0.052			0.624	0.26	0.312	0.208
		0.104	0.052	0.208	0.052			0.208	0.104	0.364	0.104	0.156	0.052			0.624	0.26	0.312	0.208
		0.104	0.052	0.208	0.052			0.208	0.104	0.364	0.104	0.156	0.052			0.624	0.26	0.312	0.208
		0.104	0.052	0.208	0.052			0.208	0.104	0.364	0.104	0.156	0.052			0.624	0.26	0.312	0.208
		0.104	0.052	0.208	0.052			0.208	0.104	0.364	0.104	0.156	0.052			0.624	0.26	0.312	0.208
		0.104	0.052	0.208	0.052			0.208	0.104	0.364	0.104	0.156	0.052			0.624	0.26	0.312	0.208
		0.104	0.052	0.208	0.052			0.208	0.104	0.364	0.104	0.156	0.052			0.624	0.26	0.312	0.208
		0.104	0.052	0.208	0.052			0.208	0.104	0.364	0.104	0.156	0.052			0.624	0.26	0.312	0.208
		0.104	0.052	0.208	0.052			0.208	0.104	0.416	0.104	0.156	0.052			0.624	0.26	0.312	0.208
		0.104	0.052	0.208	0.052			0.208	0.104	0.416	0.104	0.156	0.052			0.624	0.26	0.312	0.208
		0.104	0.052	0.208	0.052			0.208	0.104	0.416	0.104	0.156	0.052			0.624	0.26	0.312	0.208
		0.104	0.052	0.208	0.052			0.208	0.104	0.416	0.104	0.156	0.052			0.624	0.26	0.312	0.208
		0.104	0.052	0.208	0.052			0.208	0.104	0.416	0.104	0.156	0.052			0.624	0.26	0.312	0.208
		0.104	0.052	0.208	0.052			0.208	0.104	0.416	0.104	0.156	0.052			0.624	0.26	0.312	0.208
		0.104	0.052	0.208	0.052			0.208	0.104	0.416	0.104	0.156	0.052			0.624	0.26	0.312	0.208
		0.104	0.052	0.208	0.052			0.208	0.104	0.416	0.104	0.156	0.052			0.624	0.26	0.312	0.208
		0.104	0.052	0.208	0.052			0.208	0.104	0.416	0.104	0.156	0.052			0.624	0.26	0.312	0.208
		0.104	0.052	0.208	0.052			0.208	0.104	0.416	0.104	0.156	0.052			0.624	0.26	0.312	0.208
		0.104	0.052	0.208	0.052			0.208	0.104	0.416	0.104	0.156	0.052			0.624	0.26	0.312	0.208
		0.104	0.052	0.208	0.052			0.208	0.104	0.416	0.104	0.156	0.052			0.624	0.26	0.312	0.208
		0.104	0.052	0.208	0.052			0.208	0.104	0.416	0.104	0.156	0.052			0.624	0.26	0.312	0.208
		0.104	0.052	0.208	0.052			0.208	0.104	0.416	0.104	0.156	0.052			0.624	0.26	0.312	0.208
		0.104	0.052	0.208	0.052			0.208	0.104	0.416	0.104	0.156	0.052			0.624	0.26	0.312	0.208
		0.104	0.052	0.208	0.052			0.208	0.104	0.416	0.104	0.156	0.052			0.676	0.26	0.312	0.208
		0.104	0.052	0.208	0.052			0.208	0.104	0.416	0.104	0.156	0.052			0.676	0.26	0.312	0.208
		0.104	0.052	0.208	0.052			0.208	0.104	0.416	0.104	0.156	0.052			0.676	0.26	0.312	0.208
		0.104	0.052	0.208	0.052			0.208	0.104	0.416	0.104	0.156	0.052			0.676	0.26	0.312	0.208
		0.104	0.052	0.208	0.052			0.208	0.104	0.416	0.104	0.156	0.052			0.676	0.26	0.312	0.208
		0.104	0.052	0.208	0.052			0.208	0.104	0.416	0.104	0.156	0.052			0.676	0.26	0.312	0.208
		0.104	0.052	0.208	0.052			0.208	0.104	0.416	0.104	0.156	0.052			0.676	0.26	0.312	0.208
		0.104	0.052	0.208	0.052			0.208	0.104	0.416	0.104	0.156	0.052			0.676	0.26	0.312	0.208
		0.104	0.052	0.208	0.052			0.208	0.104	0.416	0.104	0.156	0.052			0.676	0.26	0.312	0.208
		0.104	0.052	0.208	0.052			0.208	0.104	0.416	0.104	0.156	0.052			0.676	0.26	0.312	0.208
		0.104	0.052	0.208	0.052			0.208	0.104	0.416	0.104	0.156	0.052			0.676	0.26	0.312	0.208
		0.104	0.052	0.208	0.052			0.208	0.104	0.416	0.104	0.156	0.052			0.676	0.26	0.312	0.208
		0.104	0.052	0.208	0.052			0.208	0.104	0.416	0.104	0.156	0.052			0.676	0.26	0.312	0.208
		0.104	0.052	0.208	0.052			0.208	0.104	0.416	0.104	0.156	0.052			0.676	0.26	0.312	0.208
		0.104	0.052	0.208	0.052			0.208	0.104	0.416	0.104	0.156	0.052			0.676	0.26	0.312	0.208
		0.104	0.052	0.208	0.052			0.208	0.104	0.416	0.104	0.156	0.052			0.676	0.26	0.312	0.208
		0.104	0.052	0.208	0.052			0.208	0.104	0.416	0.104	0.156	0.052			0.676	0.26	0.312	0.208
		0.104	0.052	0.208	0.052			0.208	0.104	0.416	0.104	0.156	0.052			0.676	0.26	0.312	0.208
		0.104	0.052	0.208	0.052			0.208	0.104	0.416	0.104	0.156	0.052			0.676	0.26	0.312	0.208
		0.104	0.052	0.208	0.052			0.208	0.104	0.416	0.104	0.156	0.052			0.676	0.26	0.312	0.208
		0.104	0.052	0.208	0.052			0.208	0.104	0.416	0.104	0.156	0.052			0.676	0.26	0.312	0.208
		0.104	0.052	0.208	0.052			0.208	0.104	0.416	0.104	0.156	0.052			0.676	0.26	0.312	0.208
		0.104	0.052	0.208	0.052			0.208	0.104	0.416	0.104	0.156	0.052			0.676	0.26	0.312	0.208
		0.104	0.052	0.208	0.052			0.208	0.104	0.416	0.104	0.156	0.052			0.676	0.26	0.312	0.208
		0.104	0.052	0.208	0.052			0.208	0.104	0.416	0.104	0.156	0.052			0.676	0.26	0.312	0.208
		0.104	0.052	0.208	0.052			0.208	0.104	0.416	0.104	0.156	0.052			0.676	0.26	0.312	0.208
		0.104	0.052	0.208	0.052			0.208	0.104	0.416	0.104	0.156	0.052			0.676	0.26	0.312	0.208
		0.104	0.052	0.208	0.052			0.208	0.104	0.416	0.104	0.156	0.052			0.676	0.26	0.312	0.208
		0.104	0.052	0.208	0.052			0.208	0.104	0.416	0.104	0.156	0.052			0.676	0.26	0.312	0.208
		0.104	0.052	0.208	0.052			0.208	0.104	0.416	0.104	0.156	0.052			0.676	0.26	0.312	0.208
		0.104	0.052	0.208	0.052			0.208	0.104	0.416	0.104	0.156	0.052			0.676	0.26	0.312	0.208
		0.104	0.052	0.208	0.052			0.208	0.104	0.416	0.104	0.156	0.052			0.728	0.26	0.312	0.208
		0.104	0.052	0.208	0.052			0.208	0.104	0.416	0.104	0.156	0.052			0.728	0.26	0.312	0.208
		0.104	0.052	0.208	0.052			0.208	0.104	0.416	0.104	0.156	0.052			0.728	0.26	0.312	0.208
		0.104	0.052	0.208	0.052			0.208	0.104	0.416	0.104	0.156	0.052			0.728	0.26	0.312	0.208
		0.104	0.052	0.208	0.052			0.208	0.104	0.416	0.104	0.156	0.052			0.728	0.26	0.312	0.208
		0.104	0.052	0.208	0.052			0.208	0.104	0.416	0.104	0.156	0.052			0.728	0.26	0.312	0.208
		0.104	0.052	0.208	0.052			0.208	0.104	0.416	0.104	0.156	0.052			0.728	0.26	0.312	0.208
		0.104	0.052	0.208	0.052			0.208	0.104	0.416	0.104	0.156	0.052			0.728	0.26	0.312	0.208
		0.104	0.052	0.208	0.052			0.208	0.104	0.416	0.104	0.156	0.052			0.728	0.26	0.312	0.208
		0.156	0.052	0.208	0.052			0.208	0.104	0.416	0.104	0.156	0.052			0.728	0.26	0.312	0.208
		0.156	0.052	0.208	0.052			0.208	0.104	0.416	0.104	0.156	0.052			0.728	0.26	0.312	0.208
		0.156	0.052	0.208	0.052			0.208	0.104	0.416	0.104	0.156	0.052			0.728	0.26	0.312	0.208
		0.156	0.052	0.208	0.052			0.208	0.104	0.416	0.104	0.156	0.052			0.728	0.26	0.312	0.208
		0.156	0.052	0.208	0.052			0.208	0.104	0.416	0.104	0.156	0.052			0.728	0.26	0.312	0.208
		0.156	0.052	0.208	0.052			0.208	0.104	0.416	0.104	0.156	0.052			0.728	0.26	0.312	0.208
		0.156	0.052	0.208	0.052			0.208	0.104	0.416	0.104	0.156	0.052			0.728	0.26	0.312	0.208
		0.156	0.052	0.208	0.052			0.208	0.104	0.416	0.104	0.156	0.052			0.728	0.26	0.312	0.208
		0.156	0.052	0.208	0.052			0.208	0.104	0.416	0.104	0.156	0.052			0.728	0.26	0.312	0.208
		0.156	0.052	0.208	0.052			0.208	0.104	0.416	0.104	0.156	0.052			0.728	0.26	0.312	0.208
		0.156	0.052	0.208	0.052			0.208	0.104	0.416	0.104	0.156	0.052			0.728	0.26	0.312	0.208
		0.156	0.052	0.208	0.052			0.208	0.104	0.416	0.104	0.156	0.052			0.728	0.26	0.312	0.208
		0.156	0.052	0.208	0.052			0.208	0.104	0.416	0.104	0.156	0.052			0.728	0.26	0.312	0.208
		0.156	0.052	0.208	0.052			0.208	0.104	0.416	0.104	0.156	0.052			0.728	0.26	0.312	0.208
		0.156	0.052	0.208	0.052			0.208	0.104	0.416	0.104	0.156	0.052			0.728	0.26	0.312	0.208
		0.156	0.052	0.208	0.052			0.208	0.104	0.416	0.104	0.156	0.052			0.728	0.26	0.312	0.208
		0.156	0.052	0.208	0.052			0.208	0.104	0.416	0.104	0.156	0.052			0.728	0.26	0.312	0.208
		0.156	0.052	0.208	0.052			0.208	0.104	0.416	0.104	0.156	0.052			0.728	0.26	0.364	0.208
		0.156	0.052	0.208	0.052			0.208	0.104	0.416	0.104	0.156	0.052			0.728	0.26	0.364	0.208
		0.156	0.052	0.208	0.052			0.208	0.104	0.416	0.104	0.156	0.052			0.728	0.26	0.364	0.208
		0.156	0.052	0.208	0.052			0.208	0.104	0.416	0.104	0.156	0.052			0.728	0.26	0.364	0.208
		0.156	0.052	0.208	0.052			0.208	0.104	0.416	0.104	0.156	0.052			0.728	0.26	0.364	0.208
		0.156	0.052	0.208	0.104			0.208	0.104	0.416	0.104	0.156	0.052			0.728	0.26	0.364	0.208
		0.156	0.052	0.208	0.104			0.208	0.104	0.416	0.104	0.156	0.052			0.78	0.26	0.364	0.208
		0.156	0.052	0.208	0.104			0.208	0.104	0.416	0.104	0.156	0.052			0.78	0.26	0.364	0.208
		0.156	0.052	0.208	0.104			0.208	0.104	0.416	0.104	0.156	0.052			0.78	0.26	0.364	0.208
		0.156	0.052	0.208	0.104			0.208	0.104	0.416	0.104	0.156	0.052			0.78	0.26	0.364	0.208
		0.156	0.052	0.208	0.104			0.208	0.104	0.416	0.104	0.156	0.052			0.78	0.26	0.364	0.208
		0.156	0.052	0.208	0.104			0.208	0.104	0.416	0.104	0.156	0.052			0.78	0.26	0.364	0.208
		0.156	0.052	0.208	0.104			0.208	0.104	0.416	0.104	0.156	0.052			0.78	0.26	0.364	0.208
		0.156	0.052	0.208	0.104			0.208	0.104	0.468	0.104	0.156	0.052			0.78	0.26	0.364	0.208
		0.156	0.052	0.208	0.104			0.208	0.104	0.468	0.104	0.156	0.052			0.78	0.26	0.364	0.208
		0.156	0.052	0.208	0.104			0.208	0.104	0.468	0.104	0.156	0.052			0.78	0.26	0.364	0.208
		0.156	0.052	0.208	0.104			0.208	0.104	0.468	0.104	0.156	0.052			0.78	0.26	0.364	0.208
		0.156	0.052	0.208	0.104			0.208	0.104	0.468	0.104	0.156	0.052			0.78	0.26	0.364	0.208
		0.156	0.052	0.208	0.104			0.208	0.104	0.468	0.104	0.156	0.052			0.78	0.26	0.364	0.208
		0.156	0.052	0.208	0.104			0.208	0.104	0.468	0.104	0.156	0.052			0.78	0.26	0.364	0.208
		0.156	0.052	0.208	0.104			0.208	0.104	0.468	0.104	0.156	0.052			0.78	0.26	0.364	0.208
		0.156	0.052	0.208	0.104			0.208	0.104	0.468	0.104	0.156	0.052			0.78	0.26	0.364	0.208
		0.156	0.052	0.208	0.104			0.208	0.104	0.468	0.104	0.156	0.052			0.78	0.26	0.364	0.208
		0.156	0.052	0.208	0.104			0.208	0.104	0.468	0.104	0.156	0.052			0.78	0.26	0.364	0.208
		0.156	0.052	0.208	0.104			0.208	0.104	0.468	0.104	0.156	0.052			0.78	0.312	0.364	0.208
		0.156	0.052	0.208	0.104			0.208	0.104	0.468	0.104	0.156	0.052			0.78	0.312	0.364	0.208
		0.156	0.052	0.208	0.104			0.208	0.104	0.468	0.104	0.156	0.052			0.78	0.312	0.364	0.208
		0.156	0.052	0.208	0.104			0.208	0.104	0.468	0.104	0.156	0.052			0.78	0.312	0.364	0.208
		0.156	0.052	0.208	0.104			0.208	0.104	0.468	0.104	0.156	0.052			0.78	0.312	0.364	0.208
		0.156	0.052	0.208	0.104			0.208	0.104	0.468	0.104	0.156	0.052			0.78	0.312	0.364	0.208
		0.156	0.052	0.208	0.104			0.208	0.104	0.468	0.104	0.156	0.052			0.832	0.312	0.364	0.208
		0.156	0.052	0.208	0.104			0.208	0.104	0.468	0.104	0.156	0.052			0.832	0.312	0.364	0.208
		0.156	0.052	0.208	0.104			0.208	0.104	0.468	0.104	0.156	0.052			0.832	0.312	0.364	0.208
		0.156	0.052	0.208	0.104			0.208	0.104	0.468	0.104	0.156	0.052			0.832	0.312	0.364	0.208
		0.156	0.052	0.208	0.104			0.208	0.104	0.468	0.104	0.156	0.052			0.832	0.312	0.364	0.208
		0.156	0.052	0.208	0.104			0.208	0.104	0.468	0.104	0.156	0.052			0.832	0.312	0.364	0.208
		0.156	0.052	0.208	0.104			0.208	0.104	0.468	0.104	0.156	0.052			0.832	0.312	0.364	0.208
		0.156	0.052	0.208	0.104			0.208	0.104	0.468	0.104	0.156	0.052			0.832	0.312	0.364	0.208
		0.156	0.052	0.208	0.104			0.208	0.104	0.468	0.104	0.156	0.052			0.832	0.312	0.364	0.208
		0.156	0.052	0.208	0.104			0.208	0.104	0.468	0.104	0.156	0.052			0.832	0.312	0.364	0.208
		0.156	0.052	0.208	0.104			0.208	0.104	0.468	0.104	0.156	0.052			0.832	0.312	0.364	0.208
		0.156	0.052	0.208	0.104			0.208	0.104	0.468	0.104	0.156	0.052			0.832	0.312	0.364	0.208
		0.156	0.052	0.208	0.104			0.208	0.104	0.468	0.104	0.156	0.052			0.832	0.312	0.364	0.208
		0.156	0.052	0.208	0.104			0.208	0.104	0.468	0.104	0.156	0.052			0.832	0.312	0.364	0.208
		0.156	0.052	0.208	0.104			0.208	0.104	0.468	0.104	0.156	0.052			0.832	0.312	0.364	0.208
		0.156	0.052	0.208	0.104			0.208	0.104	0.468	0.104	0.156	0.052			0.832	0.312	0.364	0.208
		0.156	0.052	0.208	0.104			0.208	0.104	0.468	0.104	0.156	0.052			0.832	0.312	0.364	0.208
		0.156	0.052	0.208	0.104			0.208	0.104	0.468	0.104	0.156	0.052			0.832	0.312	0.364	0.208
		0.156	0.052	0.208	0.104			0.208	0.104	0.468	0.104	0.156	0.052			0.832	0.312	0.364	0.208
		0.156	0.052	0.208	0.104			0.208	0.104	0.468	0.104	0.156	0.052			0.832	0.312	0.364	0.208
		0.156	0.052	0.208	0.104			0.208	0.104	0.468	0.104	0.156	0.052			0.832	0.312	0.364	0.208
		0.156	0.052	0.208	0.104			0.208	0.104	0.468	0.104	0.156	0.052			0.832	0.312	0.364	0.208
		0.156	0.052	0.208	0.104			0.208	0.104	0.468	0.104	0.156	0.052			0.832	0.312	0.364	0.208
		0.156	0.052	0.208	0.104			0.208	0.104	0.468	0.104	0.156	0.052			0.832	0.312	0.364	0.208
		0.156	0.052	0.208	0.104			0.208	0.104	0.468	0.104	0.156	0.052			0.832	0.312	0.364	0.208
		0.156	0.052	0.208	0.104			0.208	0.104	0.468	0.104	0.156	0.052			0.884	0.312	0.364	0.208
		0.156	0.052	0.208	0.104			0.208	0.104	0.468	0.104	0.156	0.052			0.884	0.312	0.364	0.208
		0.156	0.052	0.208	0.104			0.208	0.104	0.468	0.104	0.156	0.052			0.884	0.312	0.364	0.208
		0.156	0.052	0.208	0.104			0.208	0.104	0.468	0.104	0.156	0.052			0.884	0.312	0.364	0.208
		0.156	0.052	0.208	0.104			0.208	0.104	0.468	0.104	0.156	0.052			0.884	0.312	0.364	0.208
		0.156	0.052	0.208	0.104			0.208	0.104	0.468	0.104	0.156	0.052			0.884	0.312	0.364	0.208
		0.156	0.052	0.208	0.104			0.208	0.104	0.468	0.104	0.156	0.052			0.884	0.312	0.364	0.208
		0.156	0.052	0.208	0.104			0.208	0.104	0.468	0.104	0.156	0.052			0.884	0.312	0.364	0.208
		0.156	0.052	0.208	0.104			0.208	0.104	0.468	0.104	0.156	0.052			0.884	0.312	0.364	0.208
		0.156	0.052	0.208	0.104			0.208	0.104	0.468	0.104	0.156	0.052			0.884	0.312	0.364	0.208
		0.156	0.052	0.208	0.104			0.208	0.104	0.468	0.104	0.156	0.052			0.884	0.312	0.364	0.208
		0.156	0.052	0.208	0.104			0.208	0.104	0.468	0.104	0.156	0.052			0.884	0.312	0.364	0.208
		0.156	0.052	0.208	0.104			0.208	0.104	0.468	0.104	0.156	0.052			0.884	0.312	0.364	0.208
		0.156	0.052	0.208	0.104			0.208	0.104	0.468	0.104	0.156	0.052			0.884	0.312	0.364	0.208
		0.156	0.052	0.208	0.104			0.208	0.104	0.468	0.104	0.156	0.052			0.884	0.312	0.364	0.208
		0.156	0.052	0.208	0.104			0.208	0.104	0.468	0.104	0.156	0.052			0.884	0.312	0.364	0.208
		0.156	0.052	0.208	0.104			0.208	0.104	0.468	0.104	0.156	0.052			0.884	0.312	0.364	0.208
		0.156	0.052	0.208	0.104			0.208	0.104	0.468	0.104	0.156	0.052			0.884	0.312	0.364	0.208
		0.156	0.052	0.208	0.104			0.208	0.104	0.468	0.104	0.156	0.052			0.884	0.312	0.364	0.208
		0.156	0.052	0.208	0.104			0.208	0.104	0.468	0.104	0.156	0.052			0.884	0.312	0.364	0.208
		0.156	0.052	0.208	0.104			0.208	0.104	0.468	0.104	0.156	0.052			0.936	0.312	0.364	0.208
		0.156	0.052	0.208	0.104			0.208	0.104	0.468	0.104	0.156	0.052			0.936	0.312	0.364	0.208
		0.156	0.052	0.208	0.104			0.208	0.104	0.468	0.104	0.156	0.052			0.936	0.312	0.364	0.26
		0.156	0.052	0.208	0.104			0.208	0.104	0.468	0.104	0.156	0.052			0.936	0.312	0.364	0.26
		0.156	0.052	0.208	0.104			0.208	0.104	0.468	0.104	0.156	0.052			0.936	0.312	0.364	0.26
		0.156	0.052	0.208	0.104			0.208	0.104	0.468	0.104	0.156	0.052			0.936	0.312	0.364	0.26
		0.156	0.052	0.208	0.104			0.208	0.104	0.468	0.104	0.156	0.052			0.936	0.312	0.364	0.26
		0.156	0.052	0.208	0.104			0.208	0.104	0.468	0.104	0.156	0.052			0.936	0.312	0.364	0.26
		0.156	0.052	0.208	0.104			0.208	0.104	0.52	0.104	0.156	0.052			0.936	0.312	0.364	0.26
		0.156	0.052	0.208	0.104			0.208	0.104	0.52	0.104	0.156	0.052			0.988	0.312	0.364	0.26
		0.156	0.052	0.208	0.104			0.208	0.104	0.52	0.104	0.156	0.052			0.988	0.312	0.364	0.26
		0.156	0.052	0.208	0.104			0.208	0.104	0.52	0.104	0.156	0.052			0.988	0.312	0.364	0.26
		0.156	0.052	0.208	0.104			0.208	0.104	0.52	0.104	0.156	0.052			0.988	0.312	0.364	0.26
		0.156	0.052	0.208	0.104			0.208	0.104	0.52	0.104	0.156	0.052			0.988	0.312	0.364	0.26
		0.156	0.052	0.208	0.104			0.208	0.104	0.52	0.104	0.156	0.052			0.988	0.312	0.364	0.26
		0.156	0.052	0.208	0.104			0.208	0.104	0.52	0.104	0.156	0.052			0.988	0.312	0.364	0.26
		0.156	0.052	0.208	0.104			0.208	0.104	0.52	0.104	0.156	0.052			0.988	0.312	0.364	0.26
		0.156	0.052	0.208	0.104			0.208	0.104	0.52	0.104	0.156	0.052			0.988	0.312	0.364	0.26
		0.156	0.052	0.208	0.104			0.208	0.104	0.52	0.104	0.156	0.052			0.988	0.312	0.364	0.26
		0.156	0.052	0.208	0.104			0.208	0.104	0.52	0.104	0.156	0.052			0.988	0.312	0.364	0.26
		0.156	0.052	0.208	0.104			0.208	0.104	0.52	0.104	0.156	0.052			0.988	0.312	0.364	0.26
		0.156	0.052	0.208	0.104			0.208	0.104	0.52	0.104	0.156	0.052			0.988	0.312	0.364	0.26
		0.156	0.052	0.208	0.104			0.208	0.104	0.52	0.104	0.156	0.052			0.988	0.312	0.364	0.26
		0.156	0.052	0.208	0.104			0.208	0.104	0.52	0.104	0.156	0.052			0.988	0.312	0.364	0.26
		0.156	0.052	0.208	0.104			0.208	0.104	0.52	0.104	0.156	0.052			1.04	0.312	0.364	0.26
		0.156	0.052	0.208	0.104			0.208	0.104	0.52	0.104	0.156	0.052			1.04	0.312	0.364	0.26
		0.156	0.052	0.208	0.104			0.26	0.104	0.52	0.104	0.156	0.052			1.04	0.312	0.364	0.26
		0.156	0.052	0.208	0.104			0.26	0.104	0.52	0.104	0.156	0.052			1.04	0.312	0.364	0.26
		0.156	0.052	0.208	0.104			0.26	0.104	0.52	0.104	0.156	0.052			1.04	0.312	0.364	0.26
		0.156	0.052	0.208	0.104			0.26	0.104	0.52	0.104	0.156	0.052			1.04	0.312	0.364	0.26
		0.156	0.052	0.208	0.104			0.26	0.104	0.52	0.104	0.156	0.052			1.04	0.312	0.364	0.26
		0.156	0.052	0.208	0.104			0.26	0.104	0.52	0.104	0.156	0.052			1.04	0.312	0.364	0.26
		0.156	0.052	0.208	0.104			0.26	0.104	0.52	0.104	0.156	0.052			1.04	0.312	0.364	0.26
		0.156	0.052	0.208	0.104			0.26	0.104	0.52	0.104	0.156	0.052			1.04	0.364	0.364	0.26
		0.156	0.052	0.208	0.104			0.26	0.104	0.52	0.104	0.156	0.052			1.04	0.364	0.364	0.26
		0.156	0.052	0.208	0.104			0.26	0.104	0.52	0.104	0.156	0.052			1.04	0.364	0.364	0.26
		0.156	0.052	0.208	0.104			0.26	0.104	0.52	0.104	0.156	0.052			1.092	0.364	0.364	0.26
		0.156	0.052	0.208	0.104			0.26	0.104	0.52	0.104	0.156	0.052			1.092	0.364	0.364	0.26
		0.156	0.052	0.208	0.104			0.26	0.104	0.52	0.104	0.156	0.052			1.092	0.364	0.364	0.26
		0.156	0.052	0.208	0.104			0.26	0.104	0.52	0.104	0.156	0.052			1.092	0.364	0.416	0.26
		0.156	0.052	0.208	0.104			0.26	0.104	0.52	0.104	0.156	0.052			1.092	0.364	0.416	0.26
		0.156	0.052	0.208	0.104			0.26	0.104	0.52	0.104	0.156	0.052			1.092	0.364	0.416	0.26
		0.156	0.052	0.208	0.104			0.26	0.104	0.52	0.104	0.156	0.052			1.092	0.364	0.416	0.26
		0.156	0.052	0.208	0.104			0.26	0.104	0.52	0.104	0.156	0.052			1.092	0.364	0.416	0.26
		0.156	0.052	0.208	0.104			0.26	0.104	0.52	0.104	0.156	0.052			1.092	0.364	0.416	0.26
		0.156	0.052	0.208	0.104			0.26	0.104	0.52	0.104	0.156	0.052			1.092	0.364	0.416	0.26
		0.156	0.052	0.208	0.104			0.26	0.104	0.52	0.104	0.156	0.052			1.092	0.364	0.416	0.26
		0.156	0.052	0.208	0.104			0.26	0.104	0.52	0.104	0.156	0.052			1.092	0.364	0.416	0.26
		0.156	0.052	0.208	0.104			0.26	0.104	0.52	0.104	0.156	0.052			1.092	0.364	0.416	0.26
		0.156	0.052	0.208	0.104			0.26	0.104	0.52	0.104	0.156	0.052			1.092	0.364	0.416	0.26
		0.156	0.052	0.208	0.104			0.26	0.104	0.52	0.104	0.156	0.052			1.092	0.364	0.416	0.26
		0.156	0.052	0.208	0.104			0.26	0.104	0.52	0.104	0.156	0.052			1.092	0.364	0.416	0.26
		0.156	0.052	0.208	0.104			0.26	0.104	0.52	0.104	0.156	0.052			1.092	0.364	0.416	0.26
		0.156	0.052	0.208	0.104			0.26	0.104	0.52	0.104	0.156	0.052			1.092	0.364	0.416	0.26
		0.156	0.052	0.208	0.104			0.26	0.104	0.52	0.104	0.156	0.052			1.092	0.364	0.416	0.26
		0.156	0.052	0.26	0.104			0.26	0.104	0.52	0.104	0.156	0.052			1.092	0.364	0.416	0.26
		0.156	0.052	0.26	0.104			0.26	0.104	0.52	0.104	0.156	0.052			1.092	0.364	0.416	0.26
		0.156	0.052	0.26	0.104			0.26	0.104	0.52	0.104	0.156	0.052			1.092	0.364	0.416	0.26
		0.156	0.052	0.26	0.104			0.26	0.104	0.52	0.104	0.156	0.052			1.144	0.364	0.416	0.26
		0.156	0.052	0.26	0.104			0.26	0.104	0.52	0.104	0.156	0.052			1.144	0.364	0.416	0.26
		0.156	0.052	0.26	0.104			0.26	0.104	0.52	0.104	0.156	0.052			1.144	0.364	0.416	0.26
		0.156	0.052	0.26	0.104			0.26	0.104	0.52	0.104	0.156	0.052			1.144	0.364	0.416	0.26
		0.156	0.052	0.26	0.104			0.26	0.104	0.52	0.104	0.156	0.052			1.144	0.364	0.416	0.26
		0.156	0.052	0.26	0.104			0.26	0.104	0.52	0.104	0.156	0.052			1.144	0.364	0.416	0.26
		0.156	0.052	0.26	0.104			0.26	0.104	0.52	0.104	0.156	0.052			1.144	0.364	0.416	0.26
		0.156	0.052	0.26	0.104			0.26	0.104	0.52	0.104	0.156	0.052			1.144	0.364	0.416	0.26
		0.156	0.052	0.26	0.104			0.26	0.104	0.572	0.104	0.156	0.052			1.144	0.364	0.416	0.26
		0.156	0.052	0.26	0.104			0.26	0.104	0.572	0.104	0.156	0.052			1.144	0.364	0.416	0.26
		0.156	0.052	0.26	0.104			0.26	0.104	0.572	0.104	0.156	0.052			1.144	0.364	0.416	0.26
		0.156	0.052	0.26	0.104			0.26	0.104	0.572	0.104	0.156	0.052			1.144	0.364	0.416	0.26
		0.156	0.052	0.26	0.104			0.26	0.104	0.572	0.104	0.156	0.052			1.144	0.364	0.416	0.26
		0.156	0.052	0.26	0.104			0.26	0.104	0.572	0.104	0.156	0.052			1.144	0.364	0.416	0.26
		0.156	0.052	0.26	0.104			0.26	0.104	0.572	0.104	0.156	0.052			1.144	0.364	0.416	0.26
		0.156	0.052	0.26	0.104			0.26	0.104	0.572	0.104	0.156	0.052			1.144	0.364	0.416	0.26
		0.156	0.052	0.26	0.104			0.26	0.104	0.572	0.104	0.156	0.052			1.144	0.364	0.416	0.26
		0.156	0.052	0.26	0.104			0.26	0.104	0.572	0.104	0.156	0.052			1.144	0.364	0.416	0.26
		0.156	0.052	0.26	0.104			0.26	0.104	0.572	0.104	0.156	0.052			1.144	0.364	0.416	0.26
		0.156	0.052	0.26	0.104			0.26	0.104	0.572	0.104	0.156	0.052			1.196	0.364	0.416	0.26
		0.156	0.052	0.26	0.104			0.26	0.104	0.572	0.104	0.156	0.052			1.196	0.364	0.416	0.26
		0.156	0.052	0.26	0.104			0.26	0.104	0.572	0.104	0.156	0.052			1.196	0.364	0.416	0.26
		0.156	0.052	0.26	0.104			0.26	0.104	0.572	0.104	0.156	0.052			1.196	0.364	0.416	0.26
		0.156	0.052	0.26	0.104			0.26	0.104	0.572	0.104	0.156	0.052			1.196	0.364	0.416	0.26
		0.156	0.052	0.26	0.104			0.26	0.104	0.572	0.104	0.156	0.052			1.196	0.364	0.416	0.26
		0.156	0.052	0.26	0.104			0.26	0.104	0.572	0.104	0.156	0.052			1.196	0.364	0.416	0.26
		0.156	0.052	0.26	0.104			0.26	0.104	0.572	0.156	0.156	0.052			1.196	0.364	0.416	0.26
		0.156	0.052	0.26	0.104			0.26	0.104	0.572	0.156	0.156	0.052			1.196	0.364	0.416	0.26
		0.156	0.052	0.26	0.104			0.26	0.104	0.572	0.156	0.156	0.052			1.196	0.364	0.416	0.26
		0.156	0.052	0.26	0.104			0.26	0.104	0.572	0.156	0.156	0.052			1.196	0.364	0.416	0.26
		0.156	0.052	0.26	0.104			0.26	0.104	0.572	0.156	0.156	0.052			1.196	0.364	0.416	0.26
		0.156	0.052	0.26	0.104			0.26	0.104	0.572	0.156	0.156	0.052			1.196	0.364	0.416	0.26
		0.156	0.052	0.26	0.104			0.26	0.104	0.572	0.156	0.156	0.052			1.196	0.364	0.416	0.26
		0.156	0.052	0.26	0.104			0.26	0.104	0.572	0.156	0.156	0.052			1.196	0.364	0.416	0.26
		0.156	0.052	0.26	0.104			0.26	0.104	0.572	0.156	0.156	0.052			1.196	0.364	0.416	0.26
		0.156	0.052	0.26	0.104			0.26	0.104	0.572	0.156	0.156	0.052			1.196	0.364	0.416	0.26
		0.156	0.052	0.26	0.104			0.26	0.104	0.572	0.156	0.156	0.052			1.248	0.364	0.416	0.26
		0.156	0.052	0.26	0.104			0.26	0.104	0.572	0.156	0.156	0.052			1.248	0.364	0.416	0.26
		0.156	0.052	0.26	0.104			0.26	0.104	0.572	0.156	0.156	0.052			1.248	0.364	0.416	0.26
		0.156	0.052	0.26	0.104			0.26	0.104	0.572	0.156	0.156	0.052			1.248	0.364	0.416	0.26
		0.156	0.052	0.26	0.104			0.26	0.104	0.572	0.156	0.156	0.052			1.248	0.364	0.416	0.26
		0.156	0.052	0.26	0.104			0.26	0.104	0.572	0.156	0.156	0.052			1.248	0.364	0.416	0.26
		0.156	0.052	0.26	0.104			0.26	0.104	0.572	0.156	0.156	0.052			1.248	0.416	0.416	0.26
		0.156	0.052	0.26	0.104			0.26	0.104	0.572	0.156	0.156	0.052			1.248	0.416	0.416	0.26
		0.156	0.052	0.26	0.104			0.26	0.104	0.572	0.156	0.156	0.052			1.248	0.416	0.416	0.26
		0.156	0.052	0.26	0.104			0.26	0.104	0.572	0.156	0.156	0.052			1.248	0.416	0.416	0.26
		0.156	0.052	0.26	0.104			0.26	0.104	0.572	0.156	0.156	0.052			1.248	0.416	0.416	0.26
		0.156	0.052	0.26	0.104			0.26	0.104	0.572	0.156	0.156	0.052			1.248	0.416	0.416	0.26
		0.156	0.052	0.26	0.104			0.26	0.104	0.572	0.156	0.156	0.052			1.248	0.416	0.416	0.26
		0.156	0.052	0.26	0.104			0.26	0.104	0.572	0.156	0.156	0.052			1.248	0.416	0.416	0.26
		0.156	0.052	0.26	0.104			0.26	0.104	0.572	0.156	0.156	0.052			1.248	0.416	0.416	0.26
		0.156	0.052	0.26	0.104			0.26	0.104	0.572	0.156	0.156	0.052			1.248	0.416	0.416	0.26
		0.156	0.052	0.26	0.104			0.26	0.104	0.572	0.156	0.156	0.052			1.248	0.416	0.416	0.26
		0.156	0.052	0.26	0.104			0.26	0.104	0.572	0.156	0.156	0.052			1.248	0.416	0.416	0.26
		0.156	0.052	0.26	0.104			0.26	0.104	0.572	0.156	0.156	0.052			1.3	0.416	0.416	0.26
		0.156	0.052	0.26	0.104			0.26	0.104	0.572	0.156	0.156	0.052			1.3	0.416	0.416	0.26
		0.156	0.052	0.26	0.104			0.26	0.104	0.572	0.156	0.156	0.052			1.3	0.416	0.416	0.26
		0.156	0.052	0.26	0.104			0.26	0.104	0.572	0.156	0.208	0.052			1.3	0.416	0.416	0.26
		0.156	0.052	0.26	0.104			0.26	0.104	0.572	0.156	0.208	0.052			1.3	0.416	0.416	0.26
		0.156	0.052	0.26	0.104			0.26	0.104	0.572	0.156	0.208	0.052			1.3	0.416	0.416	0.26
		0.156	0.052	0.26	0.104			0.26	0.104	0.572	0.156	0.208	0.052			1.3	0.416	0.468	0.26
		0.156	0.052	0.26	0.104			0.26	0.104	0.572	0.156	0.208	0.052			1.3	0.416	0.468	0.26
		0.156	0.052	0.26	0.104			0.26	0.104	0.572	0.156	0.208	0.052			1.3	0.416	0.468	0.26
		0.156	0.052	0.26	0.104			0.26	0.104	0.572	0.156	0.208	0.104			1.3	0.416	0.468	0.26
		0.156	0.052	0.26	0.104			0.26	0.104	0.572	0.156	0.208	0.104			1.3	0.416	0.468	0.26
		0.156	0.052	0.26	0.104			0.26	0.104	0.572	0.156	0.208	0.104			1.3	0.416	0.468	0.26
		0.156	0.052	0.26	0.104			0.26	0.104	0.624	0.156	0.208	0.104			1.3	0.416	0.468	0.26
		0.156	0.052	0.26	0.104			0.26	0.104	0.624	0.156	0.208	0.104			1.3	0.416	0.468	0.26
		0.156	0.052	0.26	0.104			0.26	0.104	0.624	0.156	0.208	0.104			1.3	0.416	0.468	0.26
		0.156	0.052	0.26	0.104			0.26	0.104	0.624	0.156	0.208	0.104			1.3	0.416	0.468	0.26
		0.156	0.052	0.26	0.104			0.26	0.104	0.624	0.156	0.208	0.104			1.3	0.416	0.468	0.26
		0.156	0.052	0.26	0.104			0.26	0.104	0.624	0.156	0.208	0.104			1.352	0.416	0.468	0.26
		0.156	0.052	0.26	0.104			0.26	0.104	0.624	0.156	0.208	0.104			1.352	0.416	0.468	0.26
		0.156	0.052	0.26	0.104			0.26	0.104	0.624	0.156	0.208	0.104			1.352	0.416	0.468	0.26
		0.156	0.052	0.26	0.104			0.26	0.104	0.624	0.156	0.208	0.104			1.352	0.416	0.468	0.26
		0.156	0.052	0.26	0.104			0.26	0.104	0.624	0.156	0.208	0.104			1.352	0.416	0.468	0.26
		0.156	0.052	0.26	0.104			0.26	0.104	0.624	0.156	0.208	0.104			1.352	0.416	0.468	0.26
		0.156	0.052	0.26	0.104			0.26	0.104	0.624	0.156	0.208	0.104			1.352	0.416	0.468	0.26
		0.156	0.052	0.26	0.104			0.26	0.104	0.624	0.156	0.208	0.104			1.352	0.416	0.468	0.26
		0.156	0.052	0.26	0.104			0.26	0.104	0.624	0.156	0.208	0.104			1.352	0.416	0.468	0.26
		0.156	0.052	0.26	0.104			0.26	0.104	0.624	0.156	0.208	0.104			1.352	0.416	0.468	0.26
		0.156	0.052	0.26	0.104			0.26	0.104	0.624	0.156	0.208	0.104			1.404	0.416	0.468	0.26
		0.156	0.052	0.26	0.104			0.26	0.104	0.624	0.156	0.208	0.104			1.404	0.416	0.468	0.26
		0.156	0.052	0.26	0.104			0.26	0.104	0.624	0.156	0.208	0.104			1.404	0.416	0.468	0.312
		0.156	0.052	0.26	0.104			0.26	0.104	0.624	0.156	0.208	0.104			1.404	0.416	0.468	0.312
		0.156	0.052	0.26	0.104			0.26	0.104	0.624	0.156	0.208	0.104			1.404	0.416	0.468	0.312
		0.156	0.052	0.26	0.104			0.26	0.104	0.624	0.156	0.208	0.104			1.404	0.416	0.468	0.312
		0.156	0.052	0.26	0.104			0.26	0.104	0.624	0.156	0.208	0.104			1.404	0.416	0.468	0.312
		0.156	0.052	0.26	0.104			0.26	0.104	0.624	0.156	0.208	0.104			1.404	0.416	0.468	0.312
		0.156	0.052	0.26	0.104			0.26	0.104	0.624	0.156	0.208	0.104			1.404	0.416	0.468	0.312
		0.156	0.052	0.26	0.104			0.26	0.104	0.624	0.156	0.208	0.104			1.404	0.416	0.468	0.312
		0.156	0.052	0.26	0.104			0.26	0.104	0.624	0.156	0.208	0.104			1.456	0.416	0.468	0.312
		0.156	0.052	0.26	0.104			0.26	0.104	0.624	0.156	0.208	0.104			1.456	0.416	0.468	0.312
		0.156	0.052	0.26	0.104			0.26	0.104	0.624	0.156	0.208	0.104			1.456	0.416	0.468	0.312
		0.156	0.052	0.26	0.104			0.26	0.104	0.624	0.156	0.208	0.104			1.456	0.416	0.468	0.312
		0.156	0.052	0.26	0.104			0.26	0.104	0.624	0.156	0.208	0.104			1.456	0.416	0.468	0.312
		0.156	0.052	0.26	0.104			0.26	0.104	0.624	0.156	0.208	0.104			1.456	0.416	0.468	0.312
		0.156	0.052	0.26	0.104			0.26	0.104	0.624	0.156	0.208	0.104			1.456	0.416	0.468	0.312
		0.156	0.052	0.26	0.104			0.26	0.104	0.624	0.156	0.208	0.104			1.456	0.416	0.468	0.312
		0.156	0.052	0.26	0.104			0.26	0.104	0.624	0.156	0.208	0.104			1.508	0.416	0.468	0.312
		0.156	0.052	0.26	0.104			0.26	0.104	0.624	0.156	0.208	0.104			1.508	0.468	0.468	0.312
		0.156	0.052	0.26	0.104			0.26	0.104	0.624	0.156	0.208	0.104			1.508	0.468	0.468	0.312
		0.156	0.052	0.26	0.104			0.26	0.104	0.624	0.156	0.208	0.104			1.508	0.468	0.468	0.312
		0.156	0.052	0.26	0.104			0.26	0.104	0.624	0.156	0.208	0.104			1.508	0.468	0.468	0.312
		0.156	0.052	0.26	0.104			0.26	0.104	0.624	0.156	0.208	0.104			1.508	0.468	0.468	0.312
		0.156	0.052	0.26	0.104			0.26	0.104	0.624	0.156	0.208	0.104			1.508	0.468	0.468	0.312
		0.156	0.052	0.26	0.104			0.26	0.104	0.624	0.156	0.208	0.104			1.508	0.468	0.468	0.312
		0.156	0.052	0.26	0.104			0.26	0.104	0.624	0.156	0.208	0.104			1.508	0.468	0.468	0.312
		0.156	0.052	0.26	0.104			0.26	0.104	0.624	0.156	0.208	0.104			1.508	0.468	0.468	0.312
		0.156	0.052	0.26	0.104			0.26	0.104	0.624	0.156	0.208	0.104			1.508	0.468	0.468	0.312
		0.156	0.052	0.26	0.104			0.26	0.104	0.624	0.156	0.208	0.104			1.56	0.468	0.468	0.312
		0.156	0.052	0.26	0.104			0.26	0.104	0.624	0.156	0.208	0.104			1.56	0.468	0.468	0.312
		0.156	0.052	0.26	0.104			0.26	0.104	0.624	0.156	0.208	0.104			1.56	0.468	0.468	0.312
		0.156	0.052	0.26	0.104			0.26	0.104	0.624	0.156	0.208	0.104			1.56	0.468	0.468	0.312
		0.156	0.052	0.26	0.104			0.26	0.104	0.624	0.156	0.208	0.104			1.56	0.468	0.468	0.312
		0.156	0.052	0.26	0.104			0.26	0.104	0.624	0.156	0.208	0.104			1.56	0.468	0.468	0.312
		0.156	0.052	0.26	0.104			0.26	0.104	0.624	0.156	0.208	0.104			1.56	0.468	0.468	0.312
		0.156	0.052	0.26	0.104			0.26	0.104	0.624	0.156	0.208	0.104			1.56	0.468	0.468	0.312
		0.156	0.052	0.26	0.104			0.26	0.104	0.624	0.156	0.208	0.104			1.56	0.468	0.468	0.312
		0.156	0.052	0.26	0.104			0.26	0.104	0.624	0.156	0.208	0.104			1.56	0.468	0.468	0.312
		0.156	0.052	0.26	0.104			0.26	0.104	0.624	0.156	0.208	0.104			1.56	0.468	0.468	0.312
		0.156	0.052	0.26	0.104			0.26	0.104	0.624	0.156	0.208	0.104			1.56	0.468	0.468	0.312
		0.156	0.052	0.26	0.104			0.26	0.104	0.624	0.156	0.208	0.104			1.56	0.468	0.468	0.312
		0.156	0.052	0.26	0.104			0.26	0.104	0.624	0.156	0.208	0.104			1.56	0.468	0.468	0.312
		0.156	0.052	0.26	0.104			0.26	0.104	0.676	0.156	0.208	0.104			1.56	0.468	0.468	0.312
		0.156	0.052	0.26	0.104			0.26	0.104	0.676	0.156	0.208	0.104			1.56	0.468	0.468	0.312
		0.156	0.052	0.26	0.104			0.26	0.104	0.676	0.156	0.208	0.104			1.612	0.468	0.468	0.312
		0.156	0.052	0.26	0.104			0.26	0.104	0.676	0.156	0.208	0.104			1.612	0.468	0.468	0.312
		0.156	0.052	0.26	0.104			0.26	0.104	0.676	0.156	0.208	0.104			1.612	0.468	0.468	0.312
		0.156	0.052	0.26	0.104			0.26	0.104	0.676	0.156	0.208	0.104			1.612	0.468	0.468	0.312
		0.156	0.052	0.26	0.104			0.26	0.104	0.676	0.156	0.208	0.104			1.612	0.468	0.468	0.312
		0.156	0.052	0.26	0.104			0.26	0.104	0.676	0.156	0.208	0.104			1.612	0.468	0.468	0.312
		0.156	0.052	0.26	0.104			0.26	0.104	0.676	0.156	0.208	0.104			1.612	0.468	0.468	0.312
		0.156	0.052	0.26	0.104			0.26	0.104	0.676	0.156	0.208	0.104			1.612	0.468	0.468	0.312
		0.156	0.052	0.26	0.104			0.312	0.104	0.676	0.156	0.208	0.104			1.612	0.468	0.468	0.312
		0.156	0.052	0.26	0.104			0.312	0.104	0.676	0.156	0.208	0.104			1.612	0.468	0.468	0.312
		0.156	0.052	0.26	0.104			0.312	0.104	0.676	0.156	0.208	0.104			1.664	0.468	0.468	0.312
		0.156	0.052	0.26	0.104			0.312	0.104	0.676	0.156	0.208	0.104			1.664	0.468	0.468	0.312
		0.156	0.052	0.26	0.104			0.312	0.104	0.676	0.156	0.208	0.104			1.664	0.468	0.468	0.312
		0.156	0.052	0.26	0.104			0.312	0.104	0.676	0.156	0.208	0.104			1.664	0.468	0.468	0.312
		0.156	0.052	0.26	0.104			0.312	0.104	0.676	0.156	0.208	0.104			1.664	0.468	0.52	0.312
		0.156	0.052	0.26	0.104			0.312	0.104	0.676	0.156	0.208	0.104			1.664	0.468	0.52	0.312
		0.156	0.052	0.26	0.104			0.312	0.104	0.676	0.156	0.208	0.104			1.664	0.468	0.52	0.312
		0.156	0.052	0.26	0.104			0.312	0.104	0.676	0.156	0.208	0.104			1.664	0.468	0.52	0.312
		0.156	0.052	0.26	0.104			0.312	0.104	0.676	0.156	0.208	0.104			1.664	0.468	0.52	0.312
		0.156	0.052	0.26	0.104			0.312	0.104	0.676	0.156	0.208	0.104			1.664	0.468	0.52	0.312
		0.156	0.052	0.26	0.104			0.312	0.104	0.676	0.156	0.208	0.104			1.664	0.52	0.52	0.312
		0.156	0.052	0.26	0.104			0.312	0.104	0.676	0.156	0.208	0.104			1.664	0.52	0.52	0.312
		0.156	0.052	0.26	0.104			0.312	0.104	0.676	0.156	0.208	0.104			1.664	0.52	0.52	0.312
		0.156	0.052	0.26	0.104			0.312	0.104	0.676	0.156	0.208	0.104			1.664	0.52	0.52	0.312
		0.156	0.052	0.26	0.104			0.312	0.104	0.676	0.156	0.208	0.104			1.716	0.52	0.52	0.312
		0.156	0.052	0.26	0.104			0.312	0.104	0.676	0.156	0.208	0.104			1.716	0.52	0.52	0.312
		0.156	0.052	0.26	0.104			0.312	0.104	0.676	0.156	0.208	0.104			1.716	0.52	0.52	0.312
		0.156	0.052	0.26	0.104			0.312	0.104	0.676	0.156	0.208	0.104			1.716	0.52	0.52	0.312
		0.156	0.052	0.26	0.104			0.312	0.104	0.676	0.156	0.208	0.104			1.716	0.52	0.52	0.312
		0.156	0.052	0.26	0.104			0.312	0.104	0.676	0.156	0.208	0.104			1.716	0.52	0.52	0.312
		0.156	0.052	0.26	0.104			0.312	0.104	0.676	0.156	0.208	0.104			1.716	0.52	0.52	0.312
		0.156	0.052	0.26	0.104			0.312	0.104	0.676	0.156	0.208	0.104			1.716	0.52	0.52	0.312
		0.156	0.052	0.26	0.104			0.312	0.104	0.676	0.156	0.208	0.104			1.716	0.52	0.52	0.312
		0.156	0.052	0.26	0.104			0.312	0.104	0.676	0.156	0.208	0.104			1.716	0.52	0.52	0.312
		0.156	0.052	0.26	0.104			0.312	0.104	0.676	0.156	0.208	0.104			1.768	0.52	0.52	0.312
		0.156	0.052	0.26	0.104			0.312	0.104	0.676	0.156	0.208	0.104			1.768	0.52	0.52	0.312
		0.156	0.052	0.26	0.104			0.312	0.104	0.676	0.156	0.208	0.104			1.768	0.52	0.52	0.312
		0.156	0.052	0.26	0.104			0.312	0.104	0.676	0.156	0.208	0.104			1.768	0.52	0.52	0.312
		0.156	0.052	0.26	0.104			0.312	0.104	0.676	0.156	0.208	0.104			1.768	0.52	0.52	0.312
		0.156	0.052	0.26	0.104			0.312	0.104	0.728	0.156	0.208	0.104			1.768	0.52	0.52	0.312
		0.156	0.052	0.26	0.104			0.312	0.104	0.728	0.156	0.208	0.104			1.768	0.52	0.52	0.312
		0.156	0.052	0.26	0.104			0.312	0.104	0.728	0.156	0.208	0.104			1.768	0.52	0.52	0.312
		0.156	0.052	0.26	0.104			0.312	0.104	0.728	0.156	0.208	0.104			1.768	0.52	0.52	0.312
		0.156	0.052	0.26	0.104			0.312	0.104	0.728	0.156	0.208	0.104			1.768	0.52	0.52	0.312
		0.156	0.052	0.26	0.104			0.312	0.104	0.728	0.156	0.208	0.104			1.768	0.52	0.52	0.312
		0.156	0.052	0.26	0.104			0.312	0.104	0.728	0.156	0.208	0.104			1.768	0.52	0.52	0.312
		0.156	0.052	0.312	0.104			0.312	0.104	0.728	0.156	0.208	0.104			1.768	0.52	0.52	0.312
		0.156	0.052	0.312	0.104			0.312	0.104	0.728	0.156	0.208	0.104			1.768	0.52	0.52	0.312
		0.156	0.052	0.312	0.104			0.312	0.104	0.728	0.156	0.208	0.104			1.768	0.52	0.52	0.312
		0.156	0.052	0.312	0.104			0.312	0.104	0.728	0.156	0.208	0.104			1.82	0.572	0.52	0.312
		0.156	0.052	0.312	0.104			0.312	0.104	0.728	0.156	0.208	0.104			1.82	0.572	0.52	0.312
		0.156	0.052	0.312	0.104			0.312	0.104	0.728	0.156	0.208	0.104			1.82	0.572	0.52	0.312
		0.156	0.052	0.312	0.104			0.312	0.104	0.728	0.156	0.208	0.104			1.82	0.572	0.52	0.312
		0.156	0.052	0.312	0.104			0.312	0.104	0.728	0.156	0.208	0.104			1.82	0.572	0.52	0.312
		0.156	0.052	0.312	0.104			0.312	0.104	0.728	0.156	0.208	0.104			1.82	0.572	0.52	0.312
		0.156	0.052	0.312	0.104			0.312	0.104	0.728	0.156	0.208	0.104			1.82	0.572	0.52	0.312
		0.156	0.052	0.312	0.104			0.312	0.104	0.728	0.156	0.208	0.104			1.82	0.572	0.52	0.312
		0.156	0.052	0.312	0.104			0.312	0.104	0.728	0.156	0.208	0.104			1.872	0.572	0.52	0.312
		0.156	0.052	0.312	0.104			0.312	0.104	0.728	0.156	0.208	0.104			1.872	0.572	0.52	0.312
		0.156	0.052	0.312	0.104			0.312	0.104	0.728	0.156	0.208	0.104			1.872	0.572	0.52	0.312
		0.156	0.052	0.312	0.104			0.312	0.104	0.728	0.156	0.208	0.104			1.872	0.572	0.52	0.312
		0.156	0.052	0.312	0.104			0.312	0.104	0.728	0.156	0.208	0.104			1.872	0.572	0.52	0.364
		0.156	0.052	0.312	0.104			0.312	0.104	0.728	0.156	0.208	0.104			1.872	0.572	0.52	0.364
		0.156	0.052	0.312	0.104			0.312	0.104	0.728	0.156	0.208	0.104			1.872	0.572	0.52	0.364
		0.156	0.052	0.312	0.104			0.312	0.104	0.728	0.156	0.208	0.104			1.872	0.572	0.52	0.364
		0.156	0.052	0.312	0.104			0.312	0.104	0.728	0.156	0.208	0.104			1.872	0.572	0.52	0.364
		0.156	0.052	0.312	0.104			0.312	0.104	0.728	0.156	0.208	0.104			1.872	0.572	0.52	0.364
		0.156	0.052	0.312	0.104			0.312	0.104	0.728	0.156	0.208	0.104			1.872	0.572	0.52	0.364
		0.156	0.052	0.312	0.104			0.312	0.104	0.728	0.156	0.208	0.104			1.872	0.572	0.52	0.364
		0.156	0.052	0.312	0.104			0.312	0.104	0.728	0.156	0.208	0.104			1.872	0.572	0.572	0.364
		0.156	0.052	0.312	0.104			0.312	0.104	0.728	0.156	0.208	0.104			1.872	0.572	0.572	0.364
		0.156	0.052	0.312	0.104			0.312	0.104	0.728	0.156	0.208	0.104			1.924	0.572	0.572	0.364
		0.156	0.052	0.312	0.104			0.312	0.104	0.728	0.156	0.208	0.104			1.924	0.572	0.572	0.364
		0.156	0.052	0.312	0.104			0.312	0.104	0.728	0.156	0.208	0.104			1.976	0.572	0.572	0.364
		0.156	0.052	0.312	0.104			0.312	0.104	0.728	0.156	0.208	0.104			1.976	0.572	0.572	0.364
		0.156	0.052	0.312	0.104			0.312	0.104	0.728	0.156	0.208	0.104			1.976	0.624	0.572	0.364
		0.156	0.052	0.312	0.104			0.312	0.104	0.728	0.156	0.208	0.104			1.976	0.624	0.572	0.364
		0.156	0.052	0.312	0.104			0.312	0.104	0.728	0.156	0.208	0.104			1.976	0.624	0.572	0.364
		0.156	0.052	0.312	0.104			0.312	0.104	0.728	0.156	0.208	0.104			1.976	0.624	0.572	0.364
		0.156	0.052	0.312	0.104			0.312	0.104	0.728	0.156	0.208	0.104			1.976	0.624	0.572	0.364
		0.156	0.052	0.312	0.104			0.312	0.104	0.728	0.156	0.208	0.104			1.976	0.624	0.572	0.364
		0.156	0.052	0.312	0.104			0.312	0.104	0.728	0.156	0.208	0.104			2.028	0.624	0.572	0.364
		0.156	0.052	0.312	0.104			0.312	0.104	0.728	0.156	0.208	0.104			2.028	0.624	0.572	0.364
		0.156	0.052	0.312	0.104			0.312	0.104	0.728	0.156	0.208	0.104			2.028	0.624	0.572	0.364
		0.156	0.052	0.312	0.104			0.312	0.104	0.728	0.156	0.208	0.104			2.028	0.624	0.572	0.364
		0.156	0.052	0.312	0.104			0.312	0.104	0.728	0.156	0.208	0.104			2.08	0.624	0.572	0.364
		0.156	0.052	0.312	0.104			0.312	0.104	0.728	0.156	0.208	0.104			2.08	0.624	0.572	0.364
		0.156	0.052	0.312	0.104			0.312	0.104	0.728	0.156	0.208	0.104			2.08	0.624	0.572	0.364
		0.156	0.052	0.312	0.104			0.312	0.104	0.728	0.156	0.208	0.104			2.08	0.624	0.572	0.364
		0.156	0.052	0.312	0.104			0.312	0.104	0.78	0.156	0.208	0.104			2.08	0.624	0.572	0.364
		0.156	0.052	0.312	0.104			0.312	0.104	0.78	0.156	0.208	0.104			2.08	0.624	0.572	0.364
		0.156	0.052	0.312	0.104			0.312	0.104	0.78	0.156	0.208	0.104			2.08	0.624	0.572	0.364
		0.156	0.052	0.312	0.104			0.312	0.104	0.78	0.156	0.208	0.104			2.08	0.624	0.572	0.364
		0.156	0.052	0.312	0.104			0.312	0.104	0.78	0.156	0.208	0.104			2.08	0.624	0.572	0.364
		0.156	0.052	0.312	0.104			0.312	0.104	0.78	0.156	0.208	0.104			2.08	0.624	0.572	0.364
		0.156	0.052	0.312	0.104			0.312	0.104	0.78	0.156	0.208	0.104			2.08	0.624	0.572	0.364
		0.156	0.052	0.312	0.104			0.312	0.104	0.78	0.156	0.208	0.104			2.08	0.676	0.572	0.364
		0.156	0.052	0.312	0.104			0.312	0.104	0.78	0.156	0.208	0.104			2.08	0.676	0.572	0.364
		0.156	0.052	0.312	0.104			0.312	0.104	0.78	0.156	0.208	0.104			2.08	0.676	0.572	0.364
		0.156	0.052	0.312	0.104			0.312	0.104	0.78	0.156	0.208	0.104			2.08	0.676	0.572	0.364
		0.156	0.052	0.312	0.104			0.312	0.104	0.78	0.156	0.208	0.104			2.132	0.676	0.572	0.364
		0.156	0.052	0.312	0.104			0.312	0.104	0.78	0.156	0.208	0.104			2.132	0.676	0.572	0.364
		0.156	0.052	0.312	0.104			0.312	0.104	0.78	0.156	0.208	0.104			2.132	0.676	0.572	0.364
		0.156	0.052	0.312	0.104			0.312	0.104	0.78	0.156	0.208	0.104			2.132	0.676	0.572	0.364
		0.156	0.052	0.312	0.104			0.312	0.104	0.78	0.156	0.208	0.104			2.132	0.676	0.572	0.364
		0.156	0.052	0.312	0.104			0.312	0.104	0.78	0.156	0.208	0.104			2.132	0.676	0.572	0.364
		0.156	0.052	0.312	0.104			0.312	0.104	0.78	0.156	0.208	0.104			2.132	0.676	0.572	0.364
		0.156	0.052	0.312	0.104			0.312	0.104	0.78	0.156	0.208	0.104			2.132	0.676	0.572	0.364
		0.156	0.052	0.312	0.104			0.312	0.104	0.78	0.156	0.208	0.104			2.184	0.676	0.572	0.364
		0.156	0.052	0.312	0.104			0.312	0.104	0.78	0.156	0.208	0.104			2.184	0.676	0.572	0.364
		0.156	0.052	0.312	0.104			0.312	0.104	0.78	0.156	0.208	0.104			2.184	0.676	0.572	0.364
		0.156	0.052	0.312	0.104			0.312	0.104	0.78	0.156	0.208	0.104			2.184	0.676	0.572	0.364
		0.156	0.052	0.312	0.104			0.312	0.104	0.78	0.156	0.208	0.104			2.236	0.676	0.572	0.364
		0.156	0.052	0.312	0.104			0.312	0.104	0.78	0.156	0.208	0.104			2.236	0.676	0.572	0.364
		0.156	0.052	0.312	0.104			0.312	0.104	0.78	0.156	0.208	0.104			2.236	0.676	0.572	0.364
		0.156	0.052	0.312	0.104			0.312	0.104	0.78	0.156	0.208	0.104			2.236	0.676	0.572	0.364
		0.156	0.052	0.312	0.104			0.312	0.104	0.78	0.156	0.208	0.104			2.236	0.676	0.572	0.364
		0.156	0.052	0.312	0.104			0.312	0.104	0.78	0.156	0.208	0.104			2.236	0.676	0.572	0.364
		0.156	0.052	0.312	0.104			0.312	0.104	0.78	0.156	0.208	0.104			2.288	0.676	0.572	0.364
		0.156	0.052	0.312	0.104			0.312	0.104	0.78	0.156	0.208	0.104			2.288	0.676	0.572	0.364
		0.156	0.052	0.312	0.104			0.312	0.104	0.78	0.156	0.208	0.104			2.288	0.676	0.572	0.364
		0.156	0.052	0.312	0.104			0.312	0.104	0.78	0.156	0.208	0.104			2.34	0.676	0.572	0.364
		0.156	0.052	0.312	0.104			0.312	0.104	0.78	0.156	0.208	0.104			2.34	0.676	0.572	0.364
		0.156	0.052	0.312	0.104			0.312	0.104	0.78	0.156	0.208	0.104			2.34	0.676	0.572	0.364
		0.156	0.052	0.312	0.104			0.312	0.104	0.78	0.156	0.208	0.104			2.34	0.676	0.572	0.364
		0.156	0.052	0.312	0.104			0.312	0.104	0.78	0.156	0.208	0.104			2.34	0.676	0.624	0.364
		0.156	0.052	0.312	0.104			0.312	0.104	0.78	0.156	0.208	0.104			2.34	0.676	0.624	0.364
		0.156	0.052	0.312	0.104			0.312	0.104	0.78	0.156	0.208	0.104			2.34	0.728	0.624	0.364
		0.156	0.052	0.312	0.104			0.312	0.104	0.78	0.156	0.208	0.104			2.34	0.728	0.624	0.364
		0.156	0.052	0.312	0.104			0.312	0.104	0.78	0.156	0.208	0.104			2.392	0.728	0.624	0.364
		0.156	0.052	0.312	0.104			0.312	0.104	0.78	0.156	0.208	0.104			2.392	0.728	0.624	0.364
		0.156	0.052	0.312	0.104			0.312	0.104	0.832	0.156	0.208	0.104			2.392	0.728	0.624	0.364
		0.156	0.052	0.312	0.104			0.312	0.104	0.832	0.156	0.208	0.104			2.392	0.728	0.624	0.364
		0.156	0.052	0.312	0.104			0.312	0.104	0.832	0.156	0.208	0.104			2.392	0.728	0.624	0.364
		0.156	0.052	0.312	0.104			0.312	0.104	0.832	0.156	0.208	0.104			2.444	0.728	0.624	0.364
		0.156	0.052	0.312	0.104			0.312	0.104	0.832	0.156	0.208	0.104			2.444	0.728	0.624	0.364
		0.156	0.052	0.312	0.104			0.312	0.104	0.832	0.156	0.208	0.104			2.444	0.728	0.624	0.364
		0.156	0.052	0.312	0.104			0.312	0.104	0.832	0.156	0.208	0.104			2.444	0.728	0.624	0.364
		0.156	0.052	0.312	0.104			0.312	0.104	0.832	0.156	0.208	0.104			2.444	0.728	0.624	0.364
		0.156	0.052	0.312	0.104			0.312	0.104	0.832	0.156	0.208	0.104			2.496	0.728	0.624	0.364
		0.156	0.052	0.312	0.104			0.312	0.104	0.832	0.156	0.208	0.104			2.496	0.728	0.624	0.364
		0.156	0.052	0.312	0.104			0.312	0.104	0.832	0.156	0.208	0.104			2.496	0.728	0.624	0.364
		0.156	0.052	0.312	0.104			0.312	0.104	0.832	0.156	0.208	0.104			2.548	0.728	0.624	0.364
		0.156	0.052	0.312	0.104			0.312	0.104	0.832	0.156	0.208	0.104			2.548	0.728	0.624	0.364
		0.156	0.052	0.312	0.104			0.312	0.104	0.832	0.156	0.208	0.104			2.548	0.728	0.624	0.364
		0.156	0.052	0.312	0.104			0.312	0.104	0.832	0.156	0.208	0.104			2.548	0.728	0.624	0.364
		0.156	0.052	0.312	0.104			0.312	0.104	0.832	0.156	0.208	0.104			2.548	0.728	0.624	0.364
		0.156	0.052	0.312	0.104			0.312	0.104	0.832	0.156	0.208	0.104			2.548	0.728	0.624	0.364
		0.156	0.052	0.312	0.104			0.312	0.104	0.832	0.156	0.208	0.104			2.6	0.728	0.624	0.364
		0.156	0.052	0.312	0.104			0.312	0.104	0.832	0.156	0.208	0.104			2.6	0.728	0.624	0.364
		0.156	0.052	0.312	0.104			0.312	0.104	0.832	0.156	0.208	0.104			2.6	0.728	0.624	0.364
		0.156	0.052	0.312	0.104			0.312	0.104	0.832	0.156	0.208	0.104			2.6	0.728	0.624	0.416
		0.156	0.052	0.312	0.104			0.312	0.104	0.832	0.156	0.208	0.104			2.6	0.78	0.624	0.416
		0.156	0.052	0.312	0.104			0.312	0.104	0.832	0.156	0.208	0.104			2.6	0.78	0.624	0.416
		0.156	0.052	0.312	0.104			0.312	0.104	0.832	0.156	0.208	0.104			2.652	0.78	0.624	0.416
		0.156	0.052	0.312	0.104			0.312	0.104	0.832	0.156	0.208	0.104			2.652	0.78	0.624	0.416
		0.156	0.052	0.312	0.104			0.312	0.104	0.832	0.156	0.208	0.104			2.652	0.78	0.624	0.416
		0.156	0.052	0.312	0.104			0.312	0.104	0.832	0.156	0.208	0.104			2.652	0.78	0.624	0.416
		0.156	0.052	0.312	0.104			0.312	0.104	0.832	0.156	0.208	0.104			2.652	0.78	0.624	0.416
		0.156	0.052	0.312	0.104			0.312	0.104	0.832	0.156	0.208	0.104			2.652	0.78	0.624	0.416
		0.156	0.052	0.312	0.104			0.312	0.104	0.832	0.156	0.208	0.104			2.704	0.78	0.624	0.416
		0.156	0.052	0.312	0.104			0.312	0.104	0.832	0.156	0.208	0.104			2.704	0.78	0.624	0.416
		0.156	0.052	0.312	0.104			0.312	0.104	0.832	0.156	0.208	0.104			2.756	0.78	0.624	0.416
		0.156	0.052	0.312	0.104			0.312	0.104	0.832	0.156	0.208	0.104			2.756	0.78	0.624	0.416
		0.156	0.052	0.312	0.104			0.312	0.104	0.832	0.156	0.208	0.104			2.756	0.78	0.624	0.416
		0.156	0.052	0.312	0.104			0.312	0.104	0.832	0.156	0.208	0.104			2.756	0.832	0.624	0.416
		0.156	0.052	0.312	0.104			0.312	0.104	0.884	0.156	0.208	0.104			2.756	0.832	0.624	0.416
		0.156	0.052	0.312	0.104			0.312	0.104	0.884	0.156	0.208	0.104			2.86	0.832	0.624	0.416
		0.156	0.052	0.312	0.104			0.312	0.104	0.884	0.156	0.208	0.104			2.86	0.832	0.624	0.416
		0.156	0.052	0.312	0.104			0.312	0.104	0.884	0.156	0.208	0.104			2.86	0.832	0.624	0.416
		0.156	0.052	0.312	0.104			0.312	0.104	0.884	0.156	0.208	0.104			2.86	0.832	0.624	0.416
		0.156	0.052	0.312	0.104			0.312	0.104	0.884	0.156	0.208	0.104			2.912	0.832	0.624	0.416
		0.156	0.052	0.312	0.104			0.312	0.104	0.884	0.156	0.208	0.104			2.912	0.832	0.624	0.416
		0.156	0.052	0.312	0.104			0.312	0.104	0.884	0.156	0.208	0.104			2.912	0.832	0.676	0.416
		0.156	0.052	0.312	0.104			0.312	0.104	0.884	0.156	0.208	0.104			2.912	0.832	0.676	0.416
		0.156	0.052	0.312	0.104			0.312	0.104	0.884	0.156	0.208	0.104			2.912	0.832	0.676	0.416
		0.156	0.052	0.312	0.104			0.312	0.104	0.884	0.156	0.208	0.104			2.964	0.832	0.676	0.416
		0.156	0.052	0.312	0.104			0.312	0.104	0.884	0.156	0.208	0.104			2.964	0.832	0.676	0.416
		0.156	0.052	0.312	0.104			0.312	0.104	0.884	0.156	0.208	0.104			2.964	0.832	0.676	0.416
		0.156	0.052	0.312	0.104			0.312	0.104	0.884	0.156	0.208	0.104			3.068	0.832	0.676	0.416
		0.156	0.052	0.312	0.104			0.312	0.104	0.884	0.156	0.208	0.104			3.068	0.832	0.676	0.416
		0.156	0.052	0.312	0.104			0.364	0.104	0.884	0.156	0.208	0.104			3.12	0.884	0.676	0.416
		0.156	0.052	0.312	0.104			0.364	0.104	0.884	0.156	0.208	0.104			3.12	0.884	0.676	0.416
		0.156	0.052	0.312	0.104			0.364	0.104	0.884	0.156	0.208	0.104			3.12	0.884	0.676	0.416
		0.156	0.052	0.312	0.104			0.364	0.104	0.884	0.156	0.208	0.104			3.12	0.884	0.676	0.416
		0.156	0.052	0.312	0.104			0.364	0.104	0.884	0.156	0.208	0.104			3.172	0.884	0.676	0.416
		0.156	0.052	0.312	0.104			0.364	0.104	0.884	0.156	0.208	0.104			3.172	0.884	0.676	0.416
		0.156	0.052	0.312	0.104			0.364	0.104	0.884	0.156	0.208	0.104			3.224	0.884	0.676	0.416
		0.156	0.052	0.312	0.104			0.364	0.104	0.884	0.156	0.208	0.104			3.224	0.884	0.676	0.416
		0.156	0.052	0.312	0.104			0.364	0.104	0.884	0.156	0.208	0.104			3.224	0.884	0.676	0.416
		0.156	0.052	0.312	0.104			0.364	0.104	0.884	0.156	0.208	0.104			3.224	0.884	0.676	0.416
		0.156	0.052	0.312	0.104			0.364	0.104	0.884	0.156	0.208	0.104			3.276	0.884	0.676	0.416
		0.156	0.052	0.312	0.104			0.364	0.104	0.884	0.156	0.208	0.104			3.328	0.884	0.676	0.416
		0.156	0.052	0.312	0.104			0.364	0.104	0.884	0.156	0.208	0.104			3.328	0.884	0.676	0.416
		0.156	0.052	0.312	0.104			0.364	0.104	0.884	0.156	0.208	0.104			3.328	0.884	0.676	0.416
		0.156	0.052	0.312	0.104			0.364	0.104	0.884	0.156	0.208	0.104			3.328	0.884	0.676	0.416
		0.156	0.052	0.312	0.104			0.364	0.104	0.884	0.156	0.208	0.104			3.328	0.884	0.676	0.416
		0.156	0.052	0.312	0.104			0.364	0.104	0.884	0.156	0.208	0.104			3.38	0.884	0.676	0.416
		0.156	0.052	0.312	0.104			0.364	0.104	0.884	0.156	0.208	0.104			3.38	0.936	0.676	0.416
		0.156	0.052	0.312	0.104			0.364	0.104	0.884	0.156	0.208	0.104			3.38	0.936	0.676	0.416
		0.156	0.052	0.312	0.104			0.364	0.104	0.884	0.156	0.208	0.104			3.38	0.936	0.676	0.416
		0.156	0.052	0.364	0.104			0.364	0.104	0.884	0.156	0.208	0.104			3.38	0.936	0.676	0.416
		0.156	0.052	0.364	0.104			0.364	0.104	0.884	0.156	0.208	0.104			3.432	0.936	0.676	0.416
		0.156	0.052	0.364	0.104			0.364	0.104	0.884	0.156	0.208	0.104			3.432	0.936	0.676	0.416
		0.156	0.052	0.364	0.104			0.364	0.104	0.884	0.156	0.208	0.104			3.484	0.936	0.676	0.416
		0.156	0.052	0.364	0.104			0.364	0.104	0.884	0.156	0.208	0.104			3.484	0.936	0.676	0.416
		0.156	0.052	0.364	0.104			0.364	0.104	0.884	0.156	0.208	0.104			3.484	0.936	0.676	0.416
		0.156	0.052	0.364	0.104			0.364	0.104	0.884	0.156	0.208	0.104			3.536	0.936	0.676	0.416
		0.156	0.052	0.364	0.104			0.364	0.104	0.884	0.156	0.208	0.104			3.536	0.988	0.676	0.416
		0.156	0.052	0.364	0.104			0.364	0.104	0.884	0.156	0.208	0.104			3.536	0.988	0.676	0.416
		0.156	0.052	0.364	0.104			0.364	0.104	0.884	0.156	0.26	0.104			3.536	0.988	0.676	0.416
		0.156	0.052	0.364	0.104			0.364	0.104	0.884	0.156	0.26	0.104			3.536	0.988	0.676	0.416
		0.156	0.052	0.364	0.104			0.364	0.104	0.884	0.156	0.26	0.104			3.588	0.988	0.676	0.416
		0.156	0.052	0.364	0.104			0.364	0.104	0.936	0.156	0.26	0.104			3.588	0.988	0.676	0.416
		0.156	0.052	0.364	0.104			0.364	0.104	0.936	0.208	0.26	0.104			3.64	0.988	0.676	0.468
		0.208	0.052	0.364	0.104			0.364	0.104	0.936	0.208	0.26	0.104			3.64	0.988	0.676	0.468
		0.208	0.052	0.364	0.104			0.364	0.104	0.936	0.208	0.26	0.104			3.64	0.988	0.728	0.468
		0.208	0.052	0.364	0.104			0.364	0.104	0.936	0.208	0.26	0.104			3.64	0.988	0.728	0.468
		0.208	0.052	0.364	0.104			0.364	0.104	0.936	0.208	0.26	0.104			3.692	0.988	0.728	0.468
		0.208	0.052	0.364	0.104			0.364	0.104	0.936	0.208	0.26	0.104			3.692	0.988	0.728	0.468
		0.208	0.052	0.364	0.104			0.364	0.104	0.936	0.208	0.26	0.104			3.692	0.988	0.728	0.468
		0.208	0.052	0.364	0.104			0.364	0.104	0.936	0.208	0.26	0.104			3.744	0.988	0.728	0.468
		0.208	0.052	0.364	0.104			0.364	0.104	0.936	0.208	0.26	0.104			3.744	1.04	0.728	0.468
		0.208	0.052	0.364	0.104			0.364	0.104	0.936	0.208	0.26	0.104			3.744	1.04	0.728	0.468
		0.208	0.052	0.364	0.104			0.364	0.104	0.936	0.208	0.26	0.104			3.848	1.04	0.728	0.468
		0.208	0.052	0.364	0.104			0.364	0.104	0.936	0.208	0.26	0.104			3.952	1.04	0.728	0.468
		0.208	0.052	0.364	0.104			0.364	0.104	0.936	0.208	0.26	0.104			3.952	1.04	0.728	0.468
		0.208	0.052	0.364	0.104			0.364	0.104	0.936	0.208	0.26	0.104			3.952	1.04	0.728	0.468
		0.208	0.052	0.364	0.104			0.364	0.104	0.936	0.208	0.26	0.104			4.004	1.04	0.728	0.468
		0.208	0.052	0.364	0.104			0.364	0.104	0.936	0.208	0.26	0.104			4.056	1.04	0.728	0.468
		0.208	0.052	0.364	0.104			0.364	0.104	0.936	0.208	0.26	0.104			4.056	1.04	0.728	0.468
		0.208	0.052	0.364	0.104			0.364	0.104	0.936	0.208	0.26	0.104			4.056	1.04	0.728	0.468
		0.208	0.052	0.364	0.104			0.364	0.104	0.936	0.208	0.26	0.104			4.108	1.092	0.728	0.468
		0.208	0.052	0.364	0.104			0.364	0.104	0.936	0.208	0.26	0.104			4.108	1.092	0.728	0.468
		0.208	0.052	0.364	0.104			0.364	0.104	0.936	0.208	0.26	0.104			4.108	1.092	0.728	0.468
		0.208	0.052	0.364	0.104			0.364	0.104	0.936	0.208	0.26	0.104			4.16	1.092	0.728	0.468
		0.208	0.052	0.364	0.104			0.364	0.104	0.936	0.208	0.26	0.104			4.16	1.092	0.728	0.468
		0.208	0.052	0.364	0.104			0.364	0.104	0.936	0.208	0.26	0.104			4.16	1.092	0.728	0.468
		0.208	0.052	0.364	0.104			0.364	0.104	0.936	0.208	0.26	0.104			4.264	1.092	0.728	0.468
		0.208	0.052	0.364	0.104			0.364	0.104	0.936	0.208	0.26	0.104			4.264	1.092	0.728	0.468
		0.208	0.052	0.364	0.104			0.364	0.104	0.936	0.208	0.26	0.104			4.316	1.144	0.728	0.468
		0.208	0.052	0.364	0.104			0.364	0.104	0.936	0.208	0.26	0.104			4.316	1.144	0.728	0.468
		0.208	0.052	0.364	0.104			0.364	0.104	0.988	0.208	0.26	0.104			4.42	1.144	0.728	0.468
		0.208	0.052	0.364	0.104			0.364	0.104	0.988	0.208	0.26	0.104			4.42	1.144	0.728	0.468
		0.208	0.052	0.364	0.104			0.364	0.104	0.988	0.208	0.26	0.104			4.42	1.144	0.728	0.468
		0.208	0.052	0.364	0.104			0.364	0.104	0.988	0.208	0.26	0.104			4.42	1.144	0.728	0.468
		0.208	0.052	0.364	0.104			0.364	0.104	0.988	0.208	0.26	0.104			4.472	1.144	0.728	0.468
		0.208	0.052	0.364	0.104			0.364	0.104	0.988	0.208	0.26	0.104			4.628	1.196	0.728	0.468
		0.208	0.052	0.364	0.104			0.364	0.104	0.988	0.208	0.26	0.104			4.628	1.196	0.728	0.468
		0.208	0.052	0.364	0.104			0.364	0.104	0.988	0.208	0.26	0.104			4.628	1.196	0.728	0.468
		0.208	0.052	0.364	0.104			0.364	0.104	0.988	0.208	0.26	0.104			4.68	1.248	0.728	0.468
		0.208	0.052	0.364	0.104			0.364	0.104	0.988	0.208	0.26	0.104			4.68	1.248	0.728	0.468
		0.208	0.052	0.364	0.104			0.364	0.104	0.988	0.208	0.26	0.104			4.732	1.248	0.728	0.468
		0.208	0.052	0.364	0.104			0.364	0.104	0.988	0.208	0.26	0.104			4.732	1.248	0.728	0.468
		0.208	0.052	0.364	0.104			0.364	0.104	0.988	0.208	0.26	0.104			4.732	1.248	0.728	0.468
		0.208	0.052	0.364	0.104			0.364	0.104	0.988	0.208	0.26	0.104			4.784	1.3	0.728	0.468
		0.208	0.052	0.364	0.104			0.364	0.156	0.988	0.208	0.26	0.104			4.888	1.3	0.728	0.468
		0.208	0.052	0.364	0.104			0.364	0.156	0.988	0.208	0.26	0.104			4.888	1.3	0.78	0.468
		0.208	0.052	0.364	0.104			0.364	0.156	0.988	0.208	0.26	0.104			4.94	1.3	0.78	0.468
		0.208	0.052	0.364	0.104			0.364	0.156	0.988	0.208	0.26	0.104			5.044	1.3	0.78	0.468
		0.208	0.052	0.364	0.104			0.364	0.156	0.988	0.208	0.26	0.104			5.096	1.3	0.78	0.468
		0.208	0.052	0.364	0.104			0.364	0.156	0.988	0.208	0.26	0.104			5.096	1.352	0.78	0.468
		0.208	0.052	0.364	0.104			0.364	0.156	0.988	0.208	0.26	0.104			5.148	1.352	0.78	0.468
		0.208	0.052	0.364	0.104			0.364	0.156	0.988	0.208	0.26	0.104			5.2	1.352	0.78	0.468
		0.208	0.052	0.364	0.104			0.364	0.156	0.988	0.208	0.26	0.104			5.252	1.352	0.78	0.468
		0.208	0.052	0.364	0.104			0.364	0.156	0.988	0.208	0.26	0.104			5.252	1.404	0.78	0.468
		0.208	0.052	0.364	0.104			0.364	0.156	0.988	0.208	0.26	0.104			5.252	1.404	0.78	0.468
		0.208	0.052	0.364	0.104			0.364	0.156	0.988	0.208	0.26	0.104			5.304	1.404	0.78	0.468
		0.208	0.052	0.364	0.104			0.364	0.156	0.988	0.208	0.26	0.104			5.304	1.404	0.78	0.468
		0.208	0.052	0.364	0.104			0.364	0.156	0.988	0.208	0.26	0.104			5.304	1.456	0.78	0.468
		0.208	0.052	0.364	0.104			0.364	0.156	0.988	0.208	0.26	0.104			5.356	1.456	0.78	0.468
		0.208	0.052	0.364	0.104			0.364	0.156	0.988	0.208	0.26	0.104			5.356	1.508	0.78	0.468
		0.208	0.052	0.364	0.104			0.364	0.156	1.04	0.208	0.26	0.104			5.408	1.508	0.78	0.468
		0.208	0.052	0.364	0.104			0.364	0.156	1.04	0.208	0.26	0.104			5.408	1.508	0.78	0.468
		0.208	0.052	0.364	0.104			0.364	0.156	1.04	0.208	0.26	0.104			5.46	1.508	0.78	0.468
		0.208	0.052	0.364	0.104			0.364	0.156	1.04	0.208	0.26	0.104			5.512	1.508	0.78	0.468
		0.208	0.052	0.364	0.104			0.364	0.156	1.04	0.208	0.26	0.104			5.512	1.56	0.78	0.468
		0.208	0.052	0.364	0.104			0.364	0.156	1.04	0.208	0.26	0.104			5.564	1.612	0.78	0.468
		0.208	0.052	0.364	0.104			0.364	0.156	1.04	0.208	0.26	0.104			5.564	1.664	0.78	0.468
		0.208	0.052	0.364	0.104			0.364	0.156	1.04	0.208	0.26	0.104			5.564	1.716	0.78	0.52
		0.208	0.052	0.364	0.104			0.364	0.156	1.04	0.208	0.26	0.104			5.616	1.716	0.78	0.52
		0.208	0.052	0.364	0.104			0.364	0.156	1.04	0.208	0.26	0.104			5.616	1.716	0.78	0.52
		0.208	0.052	0.364	0.104			0.364	0.156	1.04	0.208	0.26	0.104			5.616	1.716	0.78	0.52
		0.208	0.052	0.364	0.104			0.364	0.156	1.04	0.208	0.26	0.104			5.668	1.716	0.78	0.52
		0.208	0.052	0.364	0.104			0.364	0.156	1.04	0.208	0.26	0.104			5.72	1.716	0.78	0.52
		0.208	0.052	0.364	0.104			0.364	0.156	1.04	0.208	0.26	0.104			5.824	1.768	0.78	0.52
		0.208	0.052	0.364	0.104			0.364	0.156	1.04	0.208	0.26	0.104			5.876	1.768	0.78	0.52
		0.208	0.052	0.364	0.104			0.364	0.156	1.04	0.208	0.26	0.104			5.928	1.768	0.78	0.52
[truncated: 4,800 more rows]

## Sheet: Sup Fig3-2
Sup Fig3-2		WT (ATP)			YA1 (ATP)			YA2 (ATP)			YA3 (ATP)			YA4 (ATP)			YA5 (ATP)			YA6 (ATP)
[truncated: 39 more rows]

[truncated: 17 more sheets: Sup Fig3-3, Sup Fig3-5, Sup Fig4-4A, Sup Fig4-4B, Sup Fig4-4C, Fig 5D,E,F, Fig 5J, Sup Fig5-2, Sup Fig5-4 , Fig 6B; Sup Fig 6-1, Fig 6F,G,H,I; Sup Fig 6-3, Sup Fig 6-2A,C, Sup Fig 6-2B, Sup Fig 6-4, Fig 7A,B,C, Sup Fig 7-1, Sup Fig 7-2B,C]
